# Supplementary material for: Distinct transcriptome profiles reveal gene expression patterns during fruit development and maturation in five main cultivated species of pear (Pyrus L.)
Source: Sci Rep. 2016 Jun 16;6:28130. doi: 10.1038/srep28130 (PMC4910100; doi:10.1038/srep28130)
Supplement: Supplementary Data [file srep28130-s1.xls]

## Sheet: Table S1
Table S1 Three kinds of non-synonymous SNPs found in five pears
SNPs in statrt codon				SNPs in stop codon					SNPs in premature stop codon
Gene	Chromosome	Locus	Reference	SNP locus	Gene	Chromosome	Locus	Reference	SNP locus	Gene	Chromosome	Locus	Reference	SNP locus
HS					HS					HS
Pbr009232.2:3.1:M1T,Pbr009233.1:1.1	Chr15	4219938	T	C	Pbr002653.1:3.2:*410Q	Chr15	1078441	A	G	Pbr019900.1:3.4:K386*	Chr15	6149327	A	T
Pbr019778.1:3.1:M1I	Chr15	6999938	C	G	Pbr019763.1:3.2:*470E	Chr15	7095483	A	C	Pbr019782.1:3.4:S378*,Pbr019783.2:1.2	Chr15	6978024	G	C
Pbr034224.1:3.1:M1I,Pbr034225.1:1.1	Chr15	11500640	C	G	Pbr019758.1:3.2:*315E	Chr15	7118655	T	G	Pbr034257.1:3.4:C15*	Chr15	11691918	A	T
Pbr030184.1:1.1,Pbr030185.1:3.1:M1V	Chr11	21582157	T	C	Pbr010637.1:3.2:*215E	Chr15	12897788	A	C	Pbr012769.1:3.4:G94*	Chr2	5088646	C	A
Pbr000047.1:3.1:M1I	Chr5	28101701	G	T	Pbr015556.1:3.2:*324S	Chr15	15276134	C	G	Pbr022862.1:3.4:Y273*	Chr2	15037924	G	T
Pbr027209.1:1.2,Pbr027210.1:3.1:M1T	Chr6	1004662	T	C	Pbr033215.1:3.2:*722S,Pbr033216.1:1.2	Chr15	31047225	G	C	Pbr038123.1:3.4:L1816*	Chr2	17885376	A	C
Pbr035072.1:1.2,Pbr035073.1:3.1:M1K	Chr6	10555872	T	A	Pbr015651.1:3.2:*1035E	Chr2	5927928	T	G	Pbr039360.1:3.4:R138*	Chr10	21019651	C	T
Pbr012919.1:1.1,Pbr012920.1:3.1:M1T	Chr3	2624558	T	C	Pbr003100.1:3.2:*431G	Chr2	21478105	T	G	Pbr009903.1:3.4:E19*	Chr10	22289615	C	A
Pbr021714.2:3.1:M1R	Chr17	16807875	T	G	Pbr025774.1:3.2:*726K	Chr5	11028640	A	T	Pbr042212.1:3.4:W68*	Chr10	25161617	G	A
Pbr036122.2:1.1,Pbr036123.3:3.1:M1I	Chr14	17410696	G	A	Pbr027412.1:3.2:*160K,Pbr027413.1:1.1	Chr5	12974749	A	T	Pbr032930.1:3.4:W266*	Chr5	16946676	C	T
Pbr004202.1:3.1:M1T	Chr8	5209161	T	C	Pbr016381.1:3.2:*98R,Pbr016382.1:1.2	Chr5	14606734	T	C	Pbr002568.1:3.4:L433*	Chr5	22245009	T	A
Pbr029047.1:3.1:M1R	Chr9	8175203	A	C	Pbr041073.1:1.1,Pbr041074.1:3.2:*182Y	Chr5	20877338	A	C	Pbr000440.1:3.4:R189*,Pbr000441.1:1.1	Chr5	25377230	G	A
Pbr014886.1:3.1:M1V	Chr13	12702910	A	G	Pbr000060.1:3.2:*398E	Chr5	28041370	A	C	Pbr020247.1:3.4:S1533*	Chr6	4011684	G	T
Pbr037866.1:3.1:M1V	Chr16	4810955	A	G	Pbr035135.2:3.2:*728L	Chr6	11022094	C	A	Pbr020225.1:1.1,Pbr020226.1:3.4:S166*	Chr6	4167286	C	G
Pbr031290.1:3.1:M1I	Chr7	9489290	G	T	Pbr015061.1:1.2,Pbr015062.1:3.2:*152R	Chr6	16100510	A	G	Pbr030131.1:1.2,Pbr030132.2:3.4:G564*	Chr6	4762968	G	T
Pbr037215.1:3.1:M1V	scaffold752.0	186248	T	C	Pbr016604.1:3.2:*580L,Pbr016605.1:1.2	Chr17	17621150	C	A	Pbr040532.1:3.4:Q44*	Chr6	16867529	G	A
Pbr037250.1:3.1:M1T,Pbr037251.1:1.1	scaffold755.0	110560	T	C	Pbr026197.1:3.2:*1183E	Chr14	1063244	A	C	Pbr012942.1:3.4:E269*	Chr3	2806555	G	T
KRLXL					Pbr010131.1:3.2:*245Q,Pbr010132.1:1.2	Chr14	12175672	T	C	Pbr035461.1:3.4:L39*,Pbr035462.1:1.1	Chr3	5124885	T	A
Pbr009232.2:3.1:M1T,Pbr009233.1:1.1	Chr15	4219938	T	C	Pbr008498.1:3.2:*96K,Pbr008499.1:1.2	Chr9	1035611	A	T	Pbr000654.1:3.4:Q445*	Chr3	18780251	G	A
Pbr032936.1:3.1:M1I	Chr5	16985759	C	G	Pbr005303.1:1.2,Pbr005304.1:3.2:*512E	Chr9	6426117	A	C	Pbr022491.1:3.4:W389*,Pbr022492.1:1.2	Chr17	2681631	C	T
Pbr016332.1:3.1:M1V	Chr6	20878747	T	C	Pbr029624.1:3.2:*62R	Chr9	13317665	T	C	Pbr041861.1:3.4:R450*,Pbr041862.1:1.1,Pbr041863.1:1.2	Chr17	22850459	C	T
Pbr012919.1:1.1,Pbr012920.1:3.1:M1T	Chr3	2624558	T	C	Pbr017880.1:3.2:*121L	Chr9	17594264	C	A	Pbr002042.1:3.4:W463*	Chr14	7789855	C	T
Pbr021714.2:3.1:M1R	Chr17	16807875	T	G	Pbr026249.1:3.2:*1057E	Chr9	20628913	A	C	Pbr036876.1:1.1,Pbr036877.1:3.4:Q20*	Chr14	14017075	G	A
Pbr007560.1:3.1:M1I	Chr14	88688	C	A	Pbr014621.1:3.2:*915C	Chr12	4561501	A	T	Pbr001883.1:3.4:E677*	Chr14	17596324	G	T
Pbr036122.2:1.1,Pbr036123.3:3.1:M1I	Chr14	17410696	G	A	Pbr008327.1:3.2:*268Q	Chr12	8998531	T	C	Pbr036411.1:3.4:E244*	Chr8	17053890	C	A
Pbr004202.1:3.1:M1T	Chr8	5209161	T	C	Pbr030793.1:3.2:*89W	Chr13	1001323	A	G	Pbr027546.1:3.4:Q192*	Chr9	10279267	G	A
Pbr008489.1:3.1:M1T	Chr9	919680	T	C	Pbr039118.1:3.2:*478L	Chr13	3027241	A	T	Pbr035239.1:3.4:W39*,Pbr035240.1:1.1	Chr9	21966815	G	A
Pbr029047.1:3.1:M1R	Chr9	8175203	A	C	Pbr014727.1:1.2,Pbr014728.1:3.2:*210Q	Chr13	5390734	A	G	Pbr042899.1:3.4:L157*	Chr9	22254742	A	C
Pbr001502.1:3.1:M1I	Chr12	11421086	C	T	Pbr012175.1:3.2:*623G	Chr16	3745375	A	C	Pbr039045.1:3.4:Q29*	Chr12	10185147	G	A
Pbr014886.1:3.1:M1V	Chr13	12702910	A	G	Pbr013646.1:1.2,Pbr013647.1:3.2:*444L	Chr16	9324177	C	A	Pbr007701.1:1.2,Pbr007702.2:3.4:W245*	Chr12	22000116	G	A
Pbr037655.2:3.1:M1K	Chr16	16330029	T	A	Pbr040833.1:3.2:*195Q,Pbr040834.1:1.2	Chr16	17869364	T	C	Pbr005026.2:3.4:W284*	Chr12	22675152	C	T
Pbr017051.1:3.1:M1T	scaffold252.0	83962	A	G	Pbr002860.1:3.2:*437Y,Pbr042661.1:1.2	Chr7	12066980	T	A	Pbr030780.1:3.4:S455*	Chr13	808631	G	C
Pbr037215.1:3.1:M1V	scaffold752.0	186248	T	C	Pbr032811.1:3.2:*664G,Pbr032812.1:1.2	Chr4	11290571	T	G	Pbr018574.1:3.4:R499*	Chr13	7744456	C	T
Pbr037250.1:3.1:M1T,Pbr037251.1:1.1	scaffold755.0	110560	T	C	Pbr027431.1:3.2:*631R	Chr1	3839790	A	T	Pbr012086.1:3.4:E305*	Chr16	3154893	C	A
NG					Pbr013494.1:3.2:*139R	Chr1	10337428	T	C	Pbr037163.1:3.4:L43*	Chr16	19030173	A	C
Pbr009232.2:3.1:M1T,Pbr009233.1:1.1	Chr15	4219938	T	C	Pbr028207.1:1.1,Pbr028208.1:3.2:*239W,Pbr028209.1:1.2	scaffold467.0	290633	T	C	Pbr007945.3:3.4:R29*	Chr7	7706456	C	T
Pbr034224.1:3.1:M1I,Pbr034225.1:1.1	Chr15	11500640	C	G	Pbr034663.1:3.2:*1127E	scaffold653.0	118955	T	G	Pbr010944.1:3.4:L686*	Chr7	11672208	A	T
Pbr009037.1:1.2,Pbr009038.1:3.1:M1R	Chr10	9838843	T	G	KRLXL					Pbr040061.1:1.1,Pbr040062.2:3.4:K264*	Chr7	14500829	A	T
Pbr035595.1:3.1:M1I	Chr5	16380036	C	T	Pbr020050.1:3.2:*529S	Chr15	5153111	T	G	Pbr040050.1:3.4:S338*	Chr7	14565293	G	T
Pbr025350.3:1.1,Pbr042800.1:3.1:M1T	Chr5	18568900	T	C	Pbr019961.2:1.1,Pbr019962.1:1.1,Pbr019963.1:3.2:*267L	Chr15	5697521	G	T	Pbr019424.1:3.4:E7*	Chr4	3280206	G	T
Pbr016332.1:3.1:M1V	Chr6	20878747	T	C	Pbr019876.1:3.2:*296E,Pbr019877.1:1.1	Chr15	6279669	A	C	Pbr032812.1:1.1,Pbr032813.1:3.4:S60*	Chr4	11301046	C	A
Pbr040466.1:3.1:M1R	Chr3	14389699	A	C	Pbr019763.1:3.2:*470E	Chr15	7095483	A	C	Pbr023925.3:3.4:R24*	Chr1	910208	G	A
Pbr021714.2:3.1:M1R	Chr17	16807875	T	G	Pbr010637.1:3.2:*215E	Chr15	12897788	A	C	Pbr009525.1:1.2,Pbr009526.1:3.4:S226*	Chr1	6969789	G	T
Pbr036122.2:1.1,Pbr036123.3:3.1:M1I	Chr14	17410696	G	A	Pbr015556.1:3.2:*324S	Chr15	15276134	C	G	Pbr013565.1:3.4:G104*,Pbr013566.1:1.2	Chr1	9885142	C	A
Pbr008489.1:3.1:M1T	Chr9	919680	T	C	Pbr040676.1:3.2:*575Q,Pbr040677.1:1.2,Pbr040678.1:1.2	Chr15	37392569	T	C	Pbr028210.1:3.4:W239*	scaffold467.0	308437	C	T
Pbr016426.1:1.1,Pbr016427.1:3.1:M1V,Pbr016428.1:1.1	Chr12	3319718	T	C	Pbr020892.4:3.2:*283S	Chr15	42635791	T	G	Pbr035401.1:3.4:E423*	scaffold684.0	3661	G	T
Pbr015158.1:3.1:M1V	Chr16	5989251	T	C	Pbr015651.1:3.2:*1035E	Chr2	5927928	T	G	Pbr041920.2:3.4:Q244*	scaffold960.0	89475	G	A
Pbr032797.1:3.1:M1V	Chr4	11163418	T	C	Pbr025137.1:1.1,Pbr025138.1:3.2:*167Y	Chr2	13588422	A	C	Pbr041922.1:1.1,Pbr041923.1:3.4:G100*	scaffold960.0	132442	C	A
Pbr009509.1:3.1:M1V	Chr1	6848897	A	G	Pbr027756.1:3.2:*463S	Chr2	16383359	A	C	KRLXL
Pbr003555.1:3.1:M1T,Pbr003556.1:1.1	scaffold1155.0	80016	T	C	Pbr003100.1:3.2:*431G	Chr2	21478105	T	G	Pbr019782.1:3.4:S378*,Pbr019783.2:1.2	Chr15	6978024	G	C
Pbr037215.1:3.1:M1V	scaffold752.0	186248	T	C	Pbr021334.1:3.2:*1386W,Pbr021335.1:1.2	Chr10	2836617	T	C	Pbr008813.1:3.4:Y497*	Chr15	9082631	A	T
Pbr037250.1:3.1:M1T,Pbr037251.1:1.1	scaffold755.0	110560	T	C	Pbr038684.1:3.2:*239Y,Pbr038685.1:1.2	Chr10	8171601	T	G	Pbr034257.1:3.4:C15*	Chr15	11691918	A	T
RC					Pbr025643.1:3.2:*97E,Pbr025644.1:1.1	Chr10	16703191	A	C	Pbr004680.1:3.4:R40*	Chr15	21358514	A	T
Pbr005799.1:3.1:M1T,Pbr005800.1:1.2	Chr15	2254352	A	G	Pbr012414.1:3.2:*309R	Chr10	18986138	A	G	Pbr004697.2:3.4:R255*,Pbr004698.1:1.2	Chr15	21686997	C	T
Pbr009232.2:3.1:M1T,Pbr009233.1:1.1	Chr15	4219938	T	C	Pbr009832.1:3.2:*291K	Chr10	19372601	A	T	Pbr041965.1:3.4:Y51*	Chr15	35469207	T	A
Pbr020064.1:3.1:M1I	Chr15	5032729	C	T	Pbr030462.1:3.2:*2449G,Pbr030463.1:1.2	Chr5	2159914	T	G	Pbr027266.1:3.4:L1470*	Chr2	11067873	A	T
Pbr019778.1:3.1:M1I	Chr15	6999938	C	G	Pbr041073.1:1.1,Pbr041074.1:3.2:*182Y	Chr5	20877338	A	C	Pbr036001.1:3.4:R127*	Chr2	16816699	C	T
Pbr034224.1:3.1:M1I,Pbr034225.1:1.1	Chr15	11500640	C	G	Pbr000060.1:3.2:*398E	Chr5	28041370	A	C	Pbr010208.1:3.4:Y142*,Pbr010209.1:1.2	Chr10	585838	C	A
Pbr019565.1:3.1:M1I	Chr15	27378978	G	A	Pbr011522.1:1.2,Pbr011523.1:3.2:*102K,Pbr011524.1:1.1	Chr6	1243268	A	T	Pbr031954.1:1.2,Pbr031955.1:3.4:G528*	Chr10	5725956	C	A
Pbr038562.1:3.1:M1V	Chr2	4863859	A	G	Pbr024000.1:3.2:*981E	Chr6	5703900	T	G	Pbr014948.1:3.4:C389*,Pbr014949.1:1.2,Pbr014950.1:1.2	Chr10	12609570	G	T
Pbr003130.1:3.1:M1V	Chr2	21677182	T	C	Pbr015061.1:1.2,Pbr015062.1:3.2:*152R	Chr6	16100510	A	G	Pbr042212.1:3.4:W68*	Chr10	25161617	G	A
Pbr016260.1:3.3:331S	Chr10	4504157	N	G	Pbr026930.3:3.2:*323E	Chr3	11863237	A	C	Pbr038268.1:3.4:R71*	Chr11	4796854	C	T
Pbr009037.1:1.2,Pbr009038.1:3.1:M1R	Chr10	9838843	T	G	Pbr022506.1:3.2:*675L,Pbr022507.1:1.2	Chr17	2546196	T	A	Pbr014262.1:3.4:Q273*	Chr11	17145068	C	T
Pbr038323.1:3.1:M1T	Chr11	5457861	T	C	Pbr026197.1:3.2:*1183E	Chr14	1063244	A	C	Pbr030479.1:3.4:L398*	Chr5	2315937	A	C
Pbr003271.1:3.1:M1R	Chr11	22644292	T	G	Pbr016818.1:1.2,Pbr016819.1:3.2:*827Q	Chr14	3379063	A	G	Pbr025760.1:3.4:C92*	Chr5	11159765	C	A
Pbr035595.1:3.1:M1I	Chr5	16380036	C	T	Pbr026622.1:3.2:*554W	Chr8	3449246	T	C	Pbr032896.1:3.4:S143*	Chr5	16724172	G	T
Pbr000275.1:3.1:M1V	Chr5	26551471	A	G	Pbr029624.1:3.2:*62R	Chr9	13317665	T	C	Pbr026660.1:1.2,Pbr026661.2:3.4:R20*,Pbr026662.1:1.2	Chr5	20324647	G	A
Pbr016332.1:3.1:M1V	Chr6	20878747	T	C	Pbr017880.1:3.2:*121L	Chr9	17594264	C	A	Pbr020218.3:1.2,Pbr020219.1:3.4:K111*,Pbr020220.1:1.1	Chr6	4191643	A	T
Pbr021714.2:3.1:M1R	Chr17	16807875	T	G	Pbr026249.1:3.2:*1057E	Chr9	20628913	A	C	Pbr030131.1:1.2,Pbr030132.2:3.4:G564*	Chr6	4762968	G	T
Pbr036122.2:1.1,Pbr036123.3:3.1:M1I	Chr14	17410696	G	A	Pbr041575.1:3.2:*339L	Chr12	1087968	C	A	Pbr009160.1:3.4:S309*	Chr6	7584352	G	T
Pbr004202.1:3.1:M1T	Chr8	5209161	T	C	Pbr004390.1:1.2,Pbr004391.1:3.2:*355S	Chr12	2253838	T	G	Pbr040532.1:3.4:Q44*	Chr6	16867529	G	A
Pbr029047.1:3.1:M1R	Chr9	8175203	A	C	Pbr008327.1:3.2:*268Q	Chr12	8998531	T	C	Pbr000654.1:3.4:Q445*	Chr3	18780251	G	A
Pbr029056.1:1.2,Pbr029057.1:3.1:M1T	Chr9	8307033	T	C	Pbr025451.4:3.2:*834R	Chr12	11536018	T	A	Pbr022425.1:1.2,Pbr022426.1:3.4:K62*	Chr17	3294577	A	T
Pbr022234.1:1.1,Pbr022235.3:3.1:M1I	Chr9	18950571	G	A	Pbr030793.1:3.2:*89W	Chr13	1001323	A	G	Pbr028608.1:3.4:L55*	Chr17	9498069	A	T
Pbr039181.1:3.1:M1V	Chr13	3488285	A	G	Pbr034866.1:3.2:*183E,Pbr034867.1:1.1	Chr13	14951750	T	G	Pbr011275.1:1.2,Pbr011276.1:3.4:Y78*,Pbr011277.1:1.2	Chr17	22079345	C	G
Pbr003609.1:3.1:M1R	Chr13	11131347	A	C	Pbr036256.1:3.2:*521S	Chr16	833482	A	C	Pbr007127.1:3.4:R481*	Chr14	14720020	G	A
Pbr014886.1:3.1:M1V	Chr13	12702910	A	G	Pbr040833.1:3.2:*195Q,Pbr040834.1:1.2	Chr16	17869364	T	C	Pbr007214.1:3.4:W249*	Chr14	15311797	G	A
Pbr028047.1:1.2,Pbr028048.1:3.1:M1T	Chr4	3024506	A	G	Pbr003530.1:1.2,Pbr003531.1:3.2:*217Q	Chr7	5848359	A	G	Pbr006103.1:3.4:E13*,Pbr019033.1:1.1	Chr8	15185160	G	T
Pbr032758.1:3.1:M1T	Chr1	8328680	T	C	Pbr020384.1:1.1,Pbr020385.1:3.2:*384G	Chr4	1538139	T	G	Pbr042673.1:3.4:Q511*	Chr9	18215372	G	A
Pbr037215.1:3.1:M1V	scaffold752.0	186248	T	C	Pbr029522.1:3.2:*102S	Chr4	4883399	G	C	Pbr035239.1:3.4:W39*,Pbr035240.1:1.1	Chr9	21966815	G	A
Pbr037250.1:3.1:M1T,Pbr037251.1:1.1	scaffold755.0	110560	T	C	Pbr032811.1:3.2:*664G,Pbr032812.1:1.2	Chr4	11290571	T	G	Pbr042899.1:3.4:L157*	Chr9	22254742	A	C
YL					Pbr016481.1:3.2:*136L	Chr4	12270218	C	A	Pbr037914.1:3.4:Y90*	Chr12	5744291	G	C
Pbr009232.2:3.1:M1T,Pbr009233.1:1.1	Chr15	4219938	T	C	Pbr027431.1:3.2:*631R	Chr1	3839790	A	T	Pbr020565.1:1.1,Pbr020566.1:3.4:Q79*	Chr12	8295719	G	A
Pbr019778.1:3.1:M1I	Chr15	6999938	C	G	Pbr006533.1:3.2:*439R	scaffold1338.0	42905	T	A	Pbr017797.1:3.4:C900*	Chr12	20564652	T	A
Pbr009037.1:1.2,Pbr009038.1:3.1:M1R	Chr10	9838843	T	G	Pbr007854.1:3.2:*641E	scaffold1449.0	9104	A	C	Pbr030780.1:3.4:S455*	Chr13	808631	G	C
Pbr030184.1:1.1,Pbr030185.1:3.1:M1V	Chr11	21582157	T	C	Pbr040554.2:1.2,Pbr040555.1:3.2:*617Q	scaffold897.0	59993	A	G	Pbr011199.1:1.2,Pbr011200.1:3.4:W29*,Pbr011201.1:1.2	Chr16	6841530	G	A
Pbr016332.1:3.1:M1V	Chr6	20878747	T	C	NG					Pbr008208.1:3.4:Q565*	Chr16	13904717	G	A
Pbr036122.2:1.1,Pbr036123.3:3.1:M1I	Chr14	17410696	G	A	Pbr020050.1:3.2:*529S	Chr15	5153111	T	G	Pbr030555.2:1.2,Pbr030556.1:3.4:L56*	Chr16	17069472	T	A
Pbr008489.1:3.1:M1T	Chr9	919680	T	C	Pbr010637.1:3.2:*215E	Chr15	12897788	A	C	Pbr037163.1:3.4:L43*	Chr16	19030173	A	C
Pbr029047.1:3.1:M1R	Chr9	8175203	A	C	Pbr015556.1:3.2:*324S	Chr15	15276134	C	G	Pbr023768.1:3.4:E168*	Chr7	156550	C	A
Pbr041655.1:3.1:M1I	Chr7	2130736	G	T	Pbr033215.1:3.2:*722S,Pbr033216.1:1.2	Chr15	31047225	G	C	Pbr028953.2:3.4:C1073*	Chr4	1707216	C	A
Pbr017051.1:3.1:M1T	scaffold252.0	83962	A	G	Pbr019251.1:3.2:*382G	Chr2	3831130	T	G	Pbr019402.1:1.2,Pbr019403.1:3.4:R41*	Chr4	3160293	G	A
Pbr037215.1:3.1:M1V	scaffold752.0	186248	T	C	Pbr024704.1:3.2:*780W,Pbr024705.1:1.2	Chr2	8097305	A	G	Pbr003689.1:1.2,Pbr003690.1:3.4:L45*	Chr4	7018670	T	A
Pbr037250.1:3.1:M1T,Pbr037251.1:1.1	scaffold755.0	110560	T	C	Pbr038123.1:3.2:*1817S	Chr2	17885373	T	G	Pbr024589.1:3.4:Y348*	Chr4	9879334	G	C
Pbr041957.1:3.1:M1I	scaffold964.0	5846	C	T	Pbr003100.1:3.2:*431G	Chr2	21478105	T	G	Pbr023925.3:3.4:R24*	Chr1	910208	G	A
					Pbr038684.1:3.2:*239Y,Pbr038685.1:1.2	Chr10	8171601	T	G	Pbr023933.2:3.4:R176*	Chr1	984510	A	T
					Pbr031542.1:3.2:*764S	Chr11	12860046	G	C	Pbr010684.1:3.4:W272*,Pbr010685.1:1.1	Chr1	5188204	G	A
					Pbr016381.1:3.2:*98R,Pbr016382.1:1.2	Chr5	14606734	T	C	Pbr009525.1:1.2,Pbr009526.1:3.4:S226*	Chr1	6969789	G	T
					Pbr032930.1:3.2:*279Y	Chr5	16946636	T	G	Pbr013565.1:3.4:G104*,Pbr013566.1:1.2	Chr1	9885142	C	A
					Pbr041073.1:1.1,Pbr041074.1:3.2:*182Y	Chr5	20877338	A	C	Pbr003553.1:3.4:W197*,Pbr003554.1:1.2	scaffold1155.0	70770	G	A
					Pbr000060.1:3.2:*398E	Chr5	28041370	A	C	Pbr009333.1:3.4:R39*	scaffold1594.0	12337	C	T
					Pbr000642.1:3.2:*664K	Chr3	18686730	T	A	Pbr041165.1:3.4:Y187*	scaffold924.0	132893	C	A
					Pbr022414.1:3.2:*261R	Chr17	3454608	T	A	Pbr041922.1:1.1,Pbr041923.1:3.4:G100*	scaffold960.0	132442	C	A
					Pbr037139.1:3.2:*526Y	Chr14	19554045	T	G	Pbr041922.1:1.1,Pbr041923.1:3.4:R68*	scaffold960.0	133539	G	A
					Pbr026622.1:3.2:*554W	Chr8	3449246	T	C	NG
					Pbr008498.1:3.2:*96K,Pbr008499.1:1.2	Chr9	1035611	A	T	Pbr019782.1:3.4:S378*,Pbr019783.2:1.2	Chr15	6978024	G	C
					Pbr005303.1:1.2,Pbr005304.1:3.2:*512E	Chr9	6426117	A	C	Pbr027852.1:3.4:R121*	Chr15	10032879	G	A
					Pbr019119.1:1.1,Pbr019120.1:3.2:*118W	Chr9	11517085	T	C	Pbr034257.1:3.4:C15*	Chr15	11691918	A	T
					Pbr017880.1:3.2:*121L	Chr9	17594264	C	A	Pbr004697.2:3.4:Q263*,Pbr004698.1:1.2	Chr15	21687021	C	T
					Pbr022215.1:3.2:*2151Y	Chr9	18840724	T	G	Pbr002152.1:3.4:W242*	Chr15	31375286	C	T
					Pbr026249.1:3.2:*1057E	Chr9	20628913	A	C	Pbr041965.1:3.4:Y51*	Chr15	35469207	T	A
					Pbr026258.3:3.2:*301R	Chr9	20694536	A	G	Pbr022924.1:3.4:K185*	Chr2	7061540	T	A
					Pbr008327.1:3.2:*268Q	Chr12	8998531	T	C	Pbr004907.1:3.4:W361*	Chr2	9033350	C	T
					Pbr030793.1:3.2:*89W	Chr13	1001323	A	G	Pbr027266.1:3.4:L1470*	Chr2	11067873	A	T
					Pbr039118.1:3.2:*478L	Chr13	3027241	A	T	Pbr003303.1:3.4:Q1704*	Chr11	22326940	G	A
					Pbr039163.1:3.2:*75Q,Pbr039164.1:1.1	Chr13	3336385	T	C	Pbr032989.1:3.4:S615*	Chr5	17457801	G	T
					Pbr003609.1:3.2:*686K,Pbr003610.1:1.1	Chr13	11123713	A	T	Pbr002538.1:3.4:G606*	Chr5	21974208	G	T
					Pbr034866.1:3.2:*183E,Pbr034867.1:1.1	Chr13	14951750	T	G	Pbr028366.1:3.4:W392*,Pbr028367.1:1.2	Chr6	2356632	C	T
					Pbr034878.1:3.2:*590E	Chr13	15031370	A	C	Pbr020177.1:3.4:Q129*,Pbr020178.1:1.1,Pbr020179.1:1.2	Chr6	4485756	G	A
					Pbr036256.1:3.2:*521S	Chr16	833482	A	C	Pbr030131.1:1.2,Pbr030132.2:3.4:G564*	Chr6	4762968	G	T
					Pbr040833.1:3.2:*195Q,Pbr040834.1:1.2	Chr16	17869364	T	C	Pbr033632.1:1.1,Pbr033633.1:3.4:S72*	Chr3	4815640	G	C
					Pbr003530.1:1.2,Pbr003531.1:3.2:*217Q	Chr7	5848359	A	G	Pbr024198.1:3.4:L340*	Chr3	7373208	T	A
					Pbr032811.1:3.2:*664G,Pbr032812.1:1.2	Chr4	11290571	T	G	Pbr026425.1:3.4:Q446*	Chr3	14669681	G	A
					Pbr016481.1:3.2:*136L	Chr4	12270218	C	A	Pbr011349.1:3.4:R263*	Chr17	21635766	G	A
					Pbr027431.1:3.2:*631R	Chr1	3839790	A	T	Pbr041861.1:3.4:R450*,Pbr041862.1:1.1,Pbr041863.1:1.2	Chr17	22850459	C	T
					Pbr013494.1:3.2:*139R	Chr1	10337428	T	C	Pbr036932.1:1.2,Pbr036933.1:3.4:W15*	Chr14	13538311	C	T
					Pbr003550.1:1.2,Pbr003551.2:3.2:*343S	scaffold1155.0	48892	C	G	Pbr021958.1:3.4:E503*	Chr8	13197721	C	A
					Pbr006533.1:3.2:*439R	scaffold1338.0	42905	T	A	Pbr006103.1:3.4:E13*,Pbr019033.1:1.1	Chr8	15185160	G	T
					Pbr034663.1:3.2:*1127E	scaffold653.0	118955	T	G	Pbr005374.1:3.4:L598*	Chr9	5837718	A	C
					RC					Pbr005351.1:3.4:Y309*	Chr9	6269749	G	C
					Pbr002653.1:3.2:*410Q	Chr15	1078441	A	G	Pbr029720.1:3.4:Y73*	Chr9	14198836	T	G
					Pbr005799.1:3.2:*191Y,Pbr005800.1:1.2	Chr15	2253781	C	A	Pbr042899.1:3.4:L157*	Chr9	22254742	A	C
					Pbr019961.2:1.1,Pbr019962.1:1.1,Pbr019963.1:3.2:*267L	Chr15	5697521	G	T	Pbr016417.1:3.4:S207*,Pbr016418.1:1.2	Chr12	3377868	C	A
					Pbr034268.1:1.1,Pbr034269.2:3.2:*227L	Chr15	11800185	C	A	Pbr024911.1:3.4:Q79*	Chr12	12904407	C	T
					Pbr010637.1:3.2:*215E	Chr15	12897788	A	C	Pbr005479.1:3.4:Q203*	Chr12	20718229	C	T
					Pbr015556.1:3.2:*324S	Chr15	15276134	C	G	Pbr007678.2:3.4:E166*	Chr12	22193571	G	T
					Pbr033215.1:3.2:*722S,Pbr033216.1:1.2	Chr15	31047225	G	C	Pbr030780.1:3.4:S455*	Chr13	808631	G	C
					Pbr019251.1:3.2:*382G	Chr2	3831130	T	G	Pbr036282.1:3.4:Q677*	Chr16	1037589	G	A
					Pbr040500.1:3.2:*487G	Chr2	15626640	T	G	Pbr015158.1:3.4:W58*	Chr16	5989078	C	T
					Pbr038684.1:3.2:*239Y,Pbr038685.1:1.2	Chr10	8171601	T	G	Pbr015159.1:3.4:Y728*	Chr16	6001682	C	A
					Pbr025643.1:3.2:*97E,Pbr025644.1:1.1	Chr10	16703191	A	C	Pbr037163.1:3.4:L43*	Chr16	19030173	A	C
					Pbr012414.1:3.2:*309R	Chr10	18986138	A	G	Pbr010944.1:3.4:L686*	Chr7	11672208	A	T
					Pbr009832.1:3.2:*291K	Chr10	19372601	A	T	Pbr028953.2:3.4:C1073*	Chr4	1707216	C	A
					Pbr008947.1:3.2:*265E	Chr11	1562084	T	G	Pbr023925.3:3.4:R24*	Chr1	910208	G	A
					Pbr004527.1:3.2:*96R	Chr11	22749941	T	C	Pbr023933.2:3.4:R176*	Chr1	984510	A	T
					Pbr032917.1:1.1,Pbr032918.1:3.2:*1583W	Chr5	16853465	T	C	Pbr013565.1:3.4:G104*,Pbr013566.1:1.2	Chr1	9885142	C	A
					Pbr041073.1:1.1,Pbr041074.1:3.2:*182Y	Chr5	20877338	A	C	Pbr003553.1:3.4:W197*,Pbr003554.1:1.2	scaffold1155.0	70770	G	A
					Pbr000060.1:3.2:*398E	Chr5	28041370	A	C	Pbr015973.1:3.4:W136*	scaffold235.0	550458	G	A
					Pbr011522.1:1.2,Pbr011523.1:3.2:*102K,Pbr011524.1:1.1	Chr6	1243268	A	T	Pbr028210.1:3.4:W239*	scaffold467.0	308437	C	T
					Pbr028349.1:3.2:*59W,Pbr028350.1:1.1	Chr6	2479857	T	C	Pbr035154.1:3.4:C649*,Pbr035155.1:1.1	scaffold670.0	57794	T	A
					Pbr030100.1:3.2:*438R	Chr6	4975536	A	T	Pbr040908.1:3.4:R51*	scaffold911.0	62850	G	A
					Pbr038614.1:1.1,Pbr038615.1:3.2:*830R	Chr6	6636059	A	T	Pbr042496.1:1.2,Pbr042497.1:3.4:G489*	scaffold988.0.1	10016	C	A
					Pbr000989.1:3.2:*411L,Pbr000990.1:1.2	Chr3	449068	A	T	RC
					Pbr012944.1:3.2:*144K	Chr3	2817943	T	A	Pbr020081.1:3.4:Q264*	Chr15	4912275	G	A
					Pbr026750.1:3.2:*355R,Pbr026751.1:1.1	Chr3	3027086	T	A	Pbr019782.1:3.4:S378*,Pbr019783.2:1.2	Chr15	6978024	G	C
					Pbr013405.1:3.2:*327R,Pbr013406.1:1.1	Chr3	20479551	A	G	Pbr019707.1:3.4:E448*	Chr15	7476017	G	T
					Pbr034764.1:3.2:*353L	Chr17	1722402	G	T	Pbr034278.1:3.4:L30*,Pbr034279.1:1.2	Chr15	11850638	A	T
					Pbr022414.1:3.2:*261R	Chr17	3454608	T	A	Pbr015591.1:1.2,Pbr015592.1:3.4:W331*	Chr15	15068636	G	A
					Pbr028610.1:3.2:*475K,Pbr028611.1:1.2	Chr17	9543375	T	A	Pbr015467.2:3.4:K371*	Chr15	16064373	T	A
					Pbr025593.1:3.2:*1210Q	Chr17	12509434	A	G	Pbr022125.1:3.4:W52*	Chr15	19139569	C	T
					Pbr036057.1:3.2:*322Y	Chr17	17449808	C	G	Pbr004697.2:3.4:Q263*,Pbr004698.1:1.2	Chr15	21687021	C	T
					Pbr032523.2:1.2,Pbr032524.1:3.2:*808K	Chr17	18257241	A	T	Pbr033758.1:3.4:W92*	Chr15	30112333	C	T
					Pbr021910.1:3.2:*324Q	Chr17	23780897	A	G	Pbr037266.1:3.4:W319*	Chr15	35817542	C	T
					Pbr021865.1:3.2:*438L,Pbr021866.1:1.1	Chr17	24107755	T	A	Pbr027266.1:3.4:L1470*	Chr2	11067873	A	T
					Pbr026197.1:3.2:*1183E	Chr14	1063244	A	C	Pbr025217.1:3.4:Q59*,Pbr025218.1:1.2	Chr2	12737062	C	T
					Pbr016914.2:1.1,Pbr016915.1:3.2:*118Q,Pbr016916.1:1.2	Chr14	4093240	A	G	Pbr027555.2:1.1,Pbr027556.1:3.4:W99*,Pbr027557.1:1.2	Chr2	19966045	G	A
					Pbr018267.1:3.2:*555S	Chr14	10811339	A	C	Pbr007335.1:1.2,Pbr007336.1:3.4:E87*,Pbr007337.1:1.2	Chr2	20644753	C	A
					Pbr007246.1:1.2,Pbr007247.2:3.2:*711R	Chr14	15507031	A	G	Pbr015821.1:3.4:Q1056*	Chr10	26048615	G	A
					Pbr037139.1:3.2:*526Y	Chr14	19554045	T	G	Pbr014266.1:3.4:L175*	Chr11	17162221	A	T
					Pbr026622.1:3.2:*554W	Chr8	3449246	T	C	Pbr029506.1:3.4:E79*,Pbr029507.1:1.1	Chr11	18671147	G	T
					Pbr042525.1:1.2,Pbr042526.1:3.2:*455R	Chr8	8802711	T	A	Pbr030479.1:3.4:L398*	Chr5	2315937	A	C
					Pbr021969.1:3.2:*268K	Chr8	13062295	T	A	Pbr002181.2:3.4:L908*,Pbr002182.1:1.2	Chr5	10130061	T	A
					Pbr029247.1:3.2:*765E,Pbr029248.1:1.2	Chr8	13846326	T	G	Pbr032896.1:3.4:S143*	Chr5	16724172	G	T
					Pbr014373.1:1.2,Pbr014374.1:3.2:*536Q	Chr9	6718415	A	G	Pbr041062.1:3.4:Q236*	Chr5	21024926	G	A
					Pbr017880.1:3.2:*121L	Chr9	17594264	C	A	Pbr002538.1:3.4:G606*	Chr5	21974208	G	T
					Pbr022195.1:3.2:*260W	Chr9	18712126	A	G	Pbr042130.1:3.4:W37*	Chr5	24146697	C	T
					Pbr022215.1:3.2:*2151Y	Chr9	18840724	T	G	Pbr009140.1:3.4:R1066*	Chr6	7445377	G	A
					Pbr030646.2:3.2:*391S	Chr9	19672571	T	G	Pbr014210.1:3.4:R299*	Chr6	8032767	C	T
					Pbr026249.1:3.2:*1057E	Chr9	20628913	A	C	Pbr040532.1:3.4:Q44*	Chr6	16867529	G	A
					Pbr041575.1:3.2:*339L	Chr12	1087968	C	A	Pbr042819.1:3.4:K109*	Chr3	11790328	A	T
					Pbr008327.1:3.2:*268Q	Chr12	8998531	T	C	Pbr026926.1:3.4:G107*	Chr3	11802384	G	T
					Pbr010863.3:3.2:*176W	Chr13	613405	A	G	Pbr004825.1:3.4:G1419*	Chr3	13297812	C	A
					Pbr030793.1:3.2:*89W	Chr13	1001323	A	G	Pbr000654.1:3.4:Q445*	Chr3	18780251	G	A
					Pbr029976.1:3.2:*100L,Pbr029977.1:1.2	Chr13	4484000	T	A	Pbr013293.1:3.4:L327*,Pbr013294.1:1.2	Chr3	21086623	A	T
					Pbr003609.1:3.2:*686K,Pbr003610.1:1.1	Chr13	11123713	A	T	Pbr013040.1:3.4:S33*,Pbr013041.2:1.2	Chr3	23017503	C	G
					Pbr034878.1:3.2:*590E	Chr13	15031370	A	C	Pbr041861.1:3.4:R450*,Pbr041862.1:1.1,Pbr041863.1:1.2	Chr17	22850459	C	T
					Pbr036209.1:3.2:*747S	Chr16	485859	G	C	Pbr012491.1:3.4:R25*,Pbr012492.1:1.2	Chr17	22977714	G	A
					Pbr036256.1:3.2:*521S	Chr16	833482	A	C	Pbr027009.1:3.4:K425*	Chr17	24468270	A	T
					Pbr012175.1:3.2:*623G	Chr16	3745375	A	C	Pbr007127.1:3.4:W546*	Chr14	14719824	C	T
					Pbr012254.1:3.2:*209E	Chr16	4294860	A	C	Pbr007127.1:3.4:R481*	Chr14	14720020	G	A
					Pbr006024.1:3.2:*238Y,Pbr006025.1:1.2	Chr16	10560634	A	C	Pbr036123.3:3.4:Y333*,Pbr036124.2:1.1	Chr14	17412352	C	G
					Pbr040833.1:3.2:*195Q,Pbr040834.1:1.2	Chr16	17869364	T	C	Pbr004253.1:3.4:W430*	Chr8	5680554	C	T
					Pbr001190.1:3.2:*393Q,Pbr001191.1:1.1	Chr16	19542978	T	C	Pbr042511.1:3.4:Q294*	Chr8	9055074	C	T
					Pbr035016.2:3.2:*295R	Chr7	6412763	T	A	Pbr006152.1:3.4:R93*	Chr8	15461156	C	T
					Pbr015912.1:3.2:*112S	Chr4	9619926	T	G	Pbr008484.1:3.4:Y452*	Chr9	856949	A	C
					Pbr032811.1:3.2:*664G,Pbr032812.1:1.2	Chr4	11290571	T	G	Pbr001669.1:3.4:K505*	Chr9	1755382	A	T
					Pbr016523.2:3.2:*506L	Chr4	11884377	C	A	Pbr024964.1:3.4:Y60*,Pbr024965.1:1.2	Chr9	4969458	A	T
					Pbr027431.1:3.2:*631R	Chr1	3839790	A	T	Pbr005309.1:3.4:R102*	Chr9	6447995	C	T
					Pbr009404.1:3.2:*694L	Chr1	6120819	T	A	Pbr029720.1:3.4:Y73*	Chr9	14198836	T	G
					Pbr002274.1:3.2:*194Y	scaffold1090.0	90226	G	C	Pbr030630.1:1.2,Pbr030631.1:3.4:R651*	Chr9	19515365	G	A
					Pbr003740.1:1.1,Pbr003741.1:1.1,Pbr003742.1:3.2:*77Y	scaffold117.0.1	725321	T	G	Pbr042899.1:3.4:L157*	Chr9	22254742	A	C
					Pbr006533.1:3.2:*439R	scaffold1338.0	42905	T	A	Pbr005408.1:1.1,Pbr005409.1:3.4:Q179*	Chr12	2972939	G	A
					Pbr009331.1:3.2:*1040E	scaffold1593.0	7560	T	G	Pbr039045.1:3.4:Q29*	Chr12	10185147	G	A
					Pbr015924.1:3.2:*470Q	scaffold235.0	25804	T	C	Pbr007713.1:3.4:R67*	Chr12	21924744	C	T
					Pbr025507.1:3.2:*97C	scaffold404.0	184517	A	C	Pbr007701.1:1.2,Pbr007702.2:3.4:R231*	Chr12	22000072	C	T
					Pbr040554.2:1.2,Pbr040555.1:3.2:*617Q	scaffold897.0	59993	A	G	Pbr007678.2:3.4:E166*	Chr12	22193571	G	T
					YL					Pbr005026.2:3.4:W284*	Chr12	22675152	C	T
					Pbr020050.1:3.2:*529S	Chr15	5153111	T	G	Pbr030780.1:3.4:S455*	Chr13	808631	G	C
					Pbr019974.2:3.2:*437Q,Pbr019975.1:1.1	Chr15	5643308	A	G	Pbr018550.1:3.4:Y923*	Chr13	7542407	C	A
					Pbr019961.2:1.1,Pbr019962.1:1.1,Pbr019963.1:3.2:*267L	Chr15	5697521	G	T	Pbr018605.1:3.4:Q244*	Chr13	7931088	C	T
					Pbr019763.1:3.2:*470E	Chr15	7095483	A	C	Pbr014762.1:3.4:G472*,Pbr014763.1:1.2	Chr13	11623615	G	T
					Pbr015556.1:3.2:*324S	Chr15	15276134	C	G	Pbr014865.1:3.4:R40*	Chr13	12498285	C	T
					Pbr037367.1:3.2:*728W,Pbr037368.1:1.2	Chr15	17262996	T	C	Pbr012086.1:3.4:E305*	Chr16	3154893	C	A
					Pbr033215.1:3.2:*722S,Pbr033216.1:1.2	Chr15	31047225	G	C	Pbr011199.1:1.2,Pbr011200.1:3.4:W29*,Pbr011201.1:1.2	Chr16	6841530	G	A
					Pbr040676.1:3.2:*575Q,Pbr040677.1:1.2,Pbr040678.1:1.2	Chr15	37392569	T	C	Pbr029404.1:3.4:W597*	Chr16	18514478	C	T
					Pbr019251.1:3.2:*382G	Chr2	3831130	T	G	Pbr023798.1:3.4:E11*	Chr7	437747	G	T
					Pbr025137.1:1.1,Pbr025138.1:3.2:*167Y	Chr2	13588422	A	C	Pbr023843.1:3.4:L356*	Chr7	814636	A	T
					Pbr003100.1:3.2:*431G	Chr2	21478105	T	G	Pbr040744.1:3.4:S652*,Pbr040745.1:1.2	Chr7	3799938	C	G
					Pbr016381.1:3.2:*98R,Pbr016382.1:1.2	Chr5	14606734	T	C	Pbr031290.1:3.4:Y19*	Chr7	9489344	C	A
					Pbr041073.1:1.1,Pbr041074.1:3.2:*182Y	Chr5	20877338	A	C	Pbr039985.1:1.2,Pbr039986.1:3.4:S480*	Chr7	15036846	C	A
					Pbr000060.1:3.2:*398E	Chr5	28041370	A	C	Pbr006721.1:3.4:E335*	Chr4	2629747	G	T
					Pbr024000.1:3.2:*981E	Chr6	5703900	T	G	Pbr024589.1:3.4:Y348*	Chr4	9879334	G	C
					Pbr015061.1:1.2,Pbr015062.1:3.2:*152R	Chr6	16100510	A	G	Pbr023925.3:3.4:R24*	Chr1	910208	G	A
					Pbr022414.1:3.2:*261R	Chr17	3454608	T	A	Pbr023933.2:3.4:R176*	Chr1	984510	A	T
					Pbr036043.1:3.2:*120R	Chr17	17288001	A	G	Pbr018443.1:3.4:R20*	Chr1	2966040	G	A
					Pbr026197.1:3.2:*1183E	Chr14	1063244	A	C	Pbr027431.1:3.4:E380*	Chr1	3840543	C	A
					Pbr026622.1:3.2:*554W	Chr8	3449246	T	C	Pbr009428.2:3.4:R327*	Chr1	6288739	G	A
					Pbr005303.1:1.2,Pbr005304.1:3.2:*512E	Chr9	6426117	A	C	Pbr009525.1:1.2,Pbr009526.1:3.4:S226*	Chr1	6969789	G	T
					Pbr019163.1:3.2:*998Q	Chr9	10880716	A	G	Pbr013565.1:3.4:G104*,Pbr013566.1:1.2	Chr1	9885142	C	A
					Pbr029624.1:3.2:*62R	Chr9	13317665	T	C	Pbr002269.1:3.4:Q82*	scaffold1090.0	35477	G	A
					Pbr018095.1:3.2:*911S	Chr9	16499658	G	C	Pbr004490.1:3.4:R78*	scaffold1208.0	731	G	A
					Pbr017880.1:3.2:*121L	Chr9	17594264	C	A	Pbr009648.1:1.2,Pbr009649.1:3.4:E177*	scaffold1607.0	4112	C	A
					Pbr026249.1:3.2:*1057E	Chr9	20628913	A	C	Pbr015935.1:3.4:Q383*	scaffold235.0	126762	C	T
					Pbr041575.1:3.2:*339L	Chr12	1087968	C	A	Pbr023738.1:3.4:E193*	scaffold369.0	208947	C	A
					Pbr004390.1:1.2,Pbr004391.1:3.2:*355S	Chr12	2253838	T	G	Pbr028210.1:3.4:W239*	scaffold467.0	308437	C	T
					Pbr016405.1:1.1,Pbr016406.1:3.2:*295R	Chr12	3441618	T	C	Pbr035154.1:3.4:C649*,Pbr035155.1:1.1	scaffold670.0	57794	T	A
					Pbr008327.1:3.2:*268Q	Chr12	8998531	T	C	Pbr040357.1:3.4:Q196*	scaffold886.0	37167	C	T
					Pbr030793.1:3.2:*89W	Chr13	1001323	A	G	YL
					Pbr039118.1:3.2:*478L	Chr13	3027241	A	T	Pbr019799.2:1.2,Pbr019800.1:3.4:S9*	Chr15	6844730	C	A
					Pbr014727.1:1.2,Pbr014728.1:3.2:*210Q	Chr13	5390734	A	G	Pbr034257.1:3.4:C15*	Chr15	11691918	A	T
					Pbr034866.1:3.2:*183E,Pbr034867.1:1.1	Chr13	14951750	T	G	Pbr004680.1:3.4:R40*	Chr15	21358514	A	T
					Pbr036256.1:3.2:*521S	Chr16	833482	A	C	Pbr004697.2:3.4:R255*,Pbr004698.1:1.2	Chr15	21686997	C	T
					Pbr040833.1:3.2:*195Q,Pbr040834.1:1.2	Chr16	17869364	T	C	Pbr027266.1:3.4:L1470*	Chr2	11067873	A	T
					Pbr029522.1:3.2:*102S	Chr4	4883399	G	C	Pbr025139.2:3.4:Q42*	Chr2	13583086	G	A
					Pbr032811.1:3.2:*664G,Pbr032812.1:1.2	Chr4	11290571	T	G	Pbr022862.1:3.4:Y273*	Chr2	15037924	G	T
					Pbr016481.1:3.2:*136L	Chr4	12270218	C	A	Pbr038123.1:3.4:L1816*	Chr2	17885376	A	C
					Pbr027457.1:1.2,Pbr027458.1:3.2:*688R	Chr1	3649840	T	A	Pbr014948.1:3.4:C389*,Pbr014949.1:1.2,Pbr014950.1:1.2	Chr10	12609570	G	T
					Pbr027431.1:3.2:*631R	Chr1	3839790	A	T	Pbr022357.1:3.4:W63*	Chr10	24861069	G	A
					Pbr006533.1:3.2:*439R	scaffold1338.0	42905	T	A	Pbr042212.1:3.4:W68*	Chr10	25161617	G	A
					Pbr034663.1:3.2:*1127E	scaffold653.0	118955	T	G	Pbr038313.1:3.4:Y636*	Chr11	5344283	A	C
					Pbr040554.2:1.2,Pbr040555.1:3.2:*617Q	scaffold897.0	59993	A	G	Pbr015430.1:3.4:L137*,Pbr015431.1:1.2	Chr11	6457367	A	T
										Pbr031510.1:3.4:W60*	Chr11	12545970	C	T
										Pbr025760.1:3.4:C92*	Chr5	11159765	C	A
										Pbr002538.1:3.4:Q613*	Chr5	21974229	C	T
										Pbr028345.1:1.2,Pbr028346.1:3.4:K116*	Chr6	2515282	T	A
										Pbr030131.1:1.2,Pbr030132.2:3.4:G564*	Chr6	4762968	G	T
										Pbr009160.1:3.4:S309*	Chr6	7584352	G	T
										Pbr035461.1:3.4:L39*,Pbr035462.1:1.1	Chr3	5124885	T	A
										Pbr003047.2:3.4:Y6*	Chr3	10018064	T	G
										Pbr000767.1:3.4:Y267*	Chr3	19693313	A	C
										Pbr013021.1:3.4:Q28*	Chr3	23191689	C	T
										Pbr031167.1:3.4:Y109*	Chr14	4634145	G	T
										Pbr038707.1:3.4:L7*	Chr14	9360744	T	A
										Pbr006103.1:3.4:E13*,Pbr019033.1:1.1	Chr8	15185160	G	T
										Pbr005351.1:3.4:Y309*	Chr9	6269749	G	C
										Pbr042899.1:3.4:L157*	Chr9	22254742	A	C
										Pbr023711.2:3.4:C46*	Chr12	15775924	G	T
										Pbr005026.2:3.4:W284*	Chr12	22675152	C	T
										Pbr030780.1:3.4:S455*	Chr13	808631	G	C
										Pbr037163.1:3.4:L43*	Chr16	19030173	A	C
										Pbr023797.1:3.4:C231*	Chr7	429754	T	A
										Pbr023925.3:3.4:R24*	Chr1	910208	G	A
										Pbr023933.2:3.4:R176*	Chr1	984510	A	T
										Pbr023948.1:3.4:Q111*	Chr1	1146202	G	A
										Pbr009525.1:1.2,Pbr009526.1:3.4:S226*	Chr1	6969789	G	T
										Pbr013565.1:3.4:G104*,Pbr013566.1:1.2	Chr1	9885142	C	A
										Pbr003553.1:3.4:W197*,Pbr003554.1:1.2	scaffold1155.0	70770	G	A
										Pbr028210.1:3.4:W239*	scaffold467.0	308437	C	T
										Pbr034714.1:3.4:L56*	scaffold655.0	191364	T	G
										Pbr041922.1:1.1,Pbr041923.1:3.4:G100*	scaffold960.0	132442	C	A
										Pbr041922.1:1.1,Pbr041923.1:3.4:R68*	scaffold960.0	133539	G	A

## Sheet: Table S2
Table S2 Function domain of genes affected by non-synonymous SNPs
Query	Hit type	PSSM-ID	From	To	E-Value	Bitscore	Accession	Short name	Incomplete	Superfamily	Region	Definition
Q#1 - >Pbr000047.1[]	superfamily	277521	59	139	4.3189e-44	142.699	cl21455	P-loop_NTPase superfamily	N	-	Start codon	P-loop containing Nucleoside Triphosphate Hydrolases; Members of the P-loop NTPase domain superfamily are characterized by a conserved nucleotide phosphate-binding motif, also referred to as the Walker A motif (GxxxxGK[S/T], where x is any residue), and the Walker B motif (hhhh[D/E], where h is a hydrophobic residue). The Walker A and B motifs bind the beta-gamma phosphate moiety of the bound nuc…
Q#2 - >Pbr000275.1[]	superfamily	277565	290	411	9.24677e-13	63.8727	cl22454	ARM superfamily	-	-	Start codon	Armadillo/beta-catenin-like repeats. An approximately 40 amino acid long tandemly repeated sequence motif first identified in the Drosophila segment polarity gene armadillo; these repeats were also found in the mammalian armadillo homolog beta-catenin, the junctional plaque protein plakoglobin, the adenomatous polyposis coli (APC) tumor suppressor protein, and a number of other proteins. ARM has …
Q#2 - >Pbr000275.1[]	superfamily	277565	420	521	2.92387e-06	45.3832	cl22454	ARM superfamily	-	-	Start codon	Armadillo/beta-catenin-like repeats. An approximately 40 amino acid long tandemly repeated sequence motif first identified in the Drosophila segment polarity gene armadillo; these repeats were also found in the mammalian armadillo homolog beta-catenin, the junctional plaque protein plakoglobin, the adenomatous polyposis coli (APC) tumor suppressor protein, and a number of other proteins. ARM has …
Q#3 - >Pbr001502.1[]	superfamily	251675	2	293	3.2038e-58	191.508	cl20239	Exostosin superfamily	-	-	Start codon	Exostosin family; The EXT family is a family of tumor suppressor genes. Mutations of EXT1 on 8q24.1, EXT2 on 11p11-13, and EXT3 on 19p have been associated with the autosomal dominant disorder known as hereditary multiple exostoses (HME). This is the most common known skeletal dysplasia. The chromosomal locations of other EXT genes suggest association with other forms of neoplasia. EXT1 and EXT2 …
Q#4 - >Pbr003130.1[]	superfamily	206540	605	701	1.44019e-41	145.764	cl16834	DUF4413 superfamily	-	-	Start codon	Domain of unknown function (DUF4413); This domain is part of an RNase-H fold section of longer proteins some of which are transposable elements possibly of the Pong type, since some members are putative Tam3 transposases.
Q#4 - >Pbr003130.1[]	superfamily	253333	754	834	1.22976e-31	117.004	cl05324	Dimer_Tnp_hAT superfamily	-	-	Start codon	hAT family C-terminal dimerization region; This dimerization region is found at the C terminus of the transposases of elements belonging to the Activator superfamily (hAT element superfamily). The isolated dimerization region forms extremely stable dimers in vitro.
Q#4 - >Pbr003130.1[]	superfamily	261413	217	268	1.69206e-11	58.5932	cl02703	zf-BED superfamily	-	-	Start codon	BED zinc finger; BED zinc finger.
Q#4 - >Pbr003130.1[]	superfamily	113652	3	38	4.40775e-07	45.5285	cl04822	PT superfamily	-	-	Start codon	PT repeat; This short repeat is composed on the tetrapeptide XPTX. This repeat is found in a variety of proteins, however it is not clear if these repeats are homologous to each other. The alignment represents nine copies of this repeat.
Q#4 - >Pbr003130.1[]	superfamily	148682	11	108	0.00491009	38.0998	cl06315	PBP_sp32 superfamily	N	-	Start codon	Proacrosin binding protein sp32; This family consists of several mammalian specific proacrosin binding protein sp32 sequences. sp32 is a sperm specific protein which is known to bind with with 55- and 53-kDa proacrosins and the 49-kDa acrosin intermediate. The exact function of sp32 is unclear, it is thought however that the binding of sp32 to proacrosin may be involved in packaging the acrosin z…
Q#6 - >Pbr003555.1[]	superfamily	276054	34	175	3.71118e-41	144.891	cl14607	OPT superfamily	C	-	Start codon	OPT oligopeptide transporter protein; The OPT family of oligopeptide transporters is distinct from the ABC pfam00005 and PTR pfam00854 transporter families. OPT transporters were first recognized in fungi (Candida albicans and Schizosaccharomyces pombe), but this alignment also includes orthologues from Arabidopsis thaliana. OPT transporters are thought to have 12-14 transmembrane domains and con…
Q#7 - >Pbr003609.1[]	superfamily	271793	85	634	0	780.961	cl17068	AFD_class_I superfamily	-	-	Start codon	Adenylate forming domain, Class I superfamily; This family includes acyl- and aryl-CoA ligases, as well as the adenylation domain of nonribosomal peptide synthetases and firefly luciferases. The adenylate-forming enzymes catalyze an ATP-dependent two-step reaction to first activate a carboxylate substrate as an adenylate and then transfer the carboxylate to the pantetheine group of either coenzym…
Q#8 - >Pbr004202.1[]	superfamily	271958	70	224	2.02164e-106	302.507	cl21538	TRAPPC_bet3-like superfamily	-	-	Start codon	Bet3-like domains of TRAPP; Bet3-like domains of a subfamily of core components of the trafficking protein particle complex (TRAPP) include TRAPPC3, TRAPPC5, and TRAPPC6A. TRAPP complexes play a key role in the regulation of ER-to-Golgi and intra-Golgi transport by tethering the vesicle membrane to the target membrane. TRAPPs are large multimeric protein complexes which contain six core subunits …
Q#10 - >Pbr007560.1[]	superfamily	277532	740	815	6.17186e-14	72.634	cl21472	MFS superfamily	NC	-	Start codon	The Major Facilitator Superfamily (MFS) is a large and diverse group of secondary transporters that includes uniporters, symporters, and antiporters. MFS proteins facilitate the transport across cytoplasmic or internal membranes of a variety of substrates including ions, sugar phosphates, drugs, neurotransmitters, nucleosides, amino acids, and peptides. They do so using the electrochemical potent…
Q#11 - >Pbr008489.1[]	superfamily	256331	14	62	0.00406962	31.5059	cl12718	DUF2956 superfamily	N	-	Start codon	Protein of unknown function (DUF2956); This family of proteins with unknown function appears to be restricted to Gammaproteobacteria.
Q#13 - >Pbr009232.2[]	superfamily	260890	48	339	4.23694e-81	248.025	cl01342	Peptidase_A22B superfamily	-	-	Start codon	Signal peptide peptidase; The members of this family are membrane proteins. In some proteins this region is found associated with pfam02225. This family corresponds with Merops subfamily A22B, the type example of which is signal peptide peptidase. There is a sequence-similarity relationship with pfam01080.
Q#15 - >Pbr012919.1[]	superfamily	258681	3	150	5.97311e-22	84.5863	cl19162	TAXi_C superfamily	-	-	Start codon	Xylanase inhibitor C-terminal; The N- and C-termini of the members of this family are jointly necessary for creating the catalytic pocket necessary for cleaving xylasnase. Phytopathogens produce xylanase that destroys plant cells, so its destruction through proteolysis is vital for plant-survival.
Q#16 - >Pbr014886.1[]	superfamily	277467	14	79	6.14943e-19	73.9779	cl11404	Biotinyl_lipoyl_domains superfamily	-	-	Start codon	Biotinyl_lipoyl_domains are present in biotin-dependent carboxylases/decarboxylases, the dihydrolipoyl acyltransferase component (E2) of 2-oxo acid dehydrogenases, and the H-protein of the glycine cleavage system (GCS). These domains transport CO2, acyl, or methylamine, respectively, between components of the complex/protein via a biotinyl or lipoyl group, which is covalently attached to a highly…
Q#18 - >Pbr016260.1[]	superfamily	271848	7	330	6.18768e-73	232.43	cl19241	Condensation superfamily	C	-	Start codon	Condensation domain; This domain is found in many multi-domain enzymes which synthesize peptide antibiotics. This domain catalyses a condensation reaction to form peptide bonds in non- ribosomal peptide biosynthesis. It is usually found to the carboxy side of a phosphopantetheine binding domain (pfam00550). It has been shown that mutations in the HHXXXDG motif abolish activity suggesting this is …
Q#19 - >Pbr016332.1[]	superfamily	275631	337	497	4.95171e-30	115.314	cl00596	LrgB superfamily	N	-	Start codon	LrgB-like family; The two products of the lrgAB operon are potential membrane proteins, and LrgA and LrgB are both thought to control of murein hydrolase activity and penicillin tolerance.
Q#20 - >Pbr016426.1[]	superfamily	277521	473	636	1.5991e-12	64.8599	cl21455	P-loop_NTPase superfamily	-	-	Start codon	P-loop containing Nucleoside Triphosphate Hydrolases; Members of the P-loop NTPase domain superfamily are characterized by a conserved nucleotide phosphate-binding motif, also referred to as the Walker A motif (GxxxxGK[S/T], where x is any residue), and the Walker B motif (hhhh[D/E], where h is a hydrophobic residue). The Walker A and B motifs bind the beta-gamma phosphate moiety of the bound nuc…
Q#20 - >Pbr016426.1[]	superfamily	272098	809	1013	1.75157e-87	277.948	cl21678	ChlI superfamily	-	-	Start codon	Subunit ChlI of Mg-chelatase; Subunit ChlI of Mg-chelatase.
Q#20 - >Pbr016426.1[]	superfamily	271862	103	186	9.19567e-17	75.1664	cl19481	LON superfamily	-	-	Start codon	Found in ATP-dependent protease La (LON); N-terminal domain of the ATP-dependent protease La (LON), present also in other bacterial ORFs.
Q#22 - >Pbr019565.1[]	superfamily	271591	51	171	3.56598e-23	91.8973	cl02544	VHS_ENTH_ANTH superfamily	-	-	Start codon	VHS, ENTH and ANTH domain superfamily; composed of proteins containing a VHS, ENTH or ANTH domain. The VHS domain is present in Vps27 (Vacuolar Protein Sorting), Hrs (Hepatocyte growth factor-regulated tyrosine kinase substrate) and STAM (Signal Transducing Adaptor Molecule). It is located at the N-termini of proteins involved in intracellular membrane trafficking. The epsin N-terminal homology (…
Q#23 - >Pbr019778.1[]	superfamily	192357	42	315	1.01553e-81	249.068	cl10725	DUF2045 superfamily	-	-	Start codon	Uncharacterized conserved protein (DUF2045); This entry is the conserved 250 residues of proteins of approximately 450 amino acids. It contains several highly conserved motifs including a CVxLxxxD motif.The function is unknown.
Q#28 - >Pbr027209.1[]	superfamily	275586	30	424	2.00827e-103	311.925	cl00456	SLC5-6-like_sbd superfamily	-	-	Start codon	Solute carrier families 5 and 6-like; solute binding domain; This superfamily includes the solute-binding domain of SLC5 proteins (also called the sodium/glucose cotransporters or solute sodium symporters), SLC6 proteins (also called the sodium- and chloride-dependent neurotransmitter transporters or Na+/Cl--dependent transporters), and nucleobase-cation-symport-1 (NCS1) transporters. SLC5s co-tr…
Q#29 - >Pbr028047.1[]	superfamily	271707	167	414	1.22793e-114	334.169	cl10970	AP_MHD_Cterm superfamily	-	-	Start codon	C-terminal domain of adaptor protein (AP) complexes medium mu subunits and its homologs (MHD); This family corresponds to the C-terminal domain of heterotetrameric AP complexes medium mu subunits and its homologs existing in monomeric stonins, delta-subunit of the heteroheptameric coat protein I (delta-COPI), a protein encoded by a pro-death gene referred as MuD (also known as MUDENG, mu-2 relate…
Q#30 - >Pbr029047.1[]	superfamily	277438	405	677	3.73776e-135	419.319	cl02777	chaperonin_like superfamily	-	-	Start codon	chaperonin_like superfamily. Chaperonins are involved in productive folding of proteins. They share a common general morphology, a double toroid of 2 stacked rings, each composed of 7-9 subunits. There are 2 main chaperonin groups. The symmetry of type I is seven-fold and they are found in eubacteria (GroEL) and in organelles of eubacterial descent (hsp60 and RBP). The symmetry of type II is eigh…
Q#30 - >Pbr029047.1[]	superfamily	277566	55	122	4.55001e-30	112.803	cl22851	PHD_SF superfamily	-	-	Start codon	PHD finger superfamily; The PHD finger superfamily includes a canonical plant homeodomain (PHD) finger typically characterized as Cys4HisCys3, and a non-canonical extended PHD finger, characterized as Cys2HisCys5HisCys2His. Variations include the RAG2 PHD finger characterized by Cys3His2Cys2His and the PHD finger 5 found in nuclear receptor-binding SET domain-containing proteins characterized by …
Q#30 - >Pbr029047.1[]	superfamily	261353	1524	1840	5.1987e-112	357.373	cl02572	PIPKc superfamily	-	-	Start codon	Phosphatidylinositol phosphate kinases (PIPK) catalyze the phosphorylation of phosphatidylinositol phosphate on the fourth or fifth hydroxyl of the inositol ring, to form phosphatidylinositol bisphosphate. CD alignment includes type II phosphatidylinositol phosphate kinases (PIPKII-beta), type I andII PIPK (-alpha, -beta, and -gamma) kinases and related yeast Fab1p and Mss4p kinases. Signaling by…
Q#31 - >Pbr029056.1[]	superfamily	260768	35	353	9.92127e-124	358.081	cl01053	SGNH_hydrolase superfamily	-	-	Start codon	SGNH_hydrolase, or GDSL_hydrolase, is a diverse family of lipases and esterases. The tertiary fold of the enzyme is substantially different from that of the alpha/beta hydrolase family and unique among all known hydrolases; its active site closely resembles the typical Ser-His-Asp(Glu) triad from other serine hydrolases, but may lack the carboxlic acid.
Q#32 - >Pbr030184.1[]	superfamily	275491	157	281	4.98001e-31	111.602	cl00223	NusB_Sun superfamily	-	-	Start codon	RNA binding domain of NusB (N protein-Utilization Substance B) and Sun (also known as RrmB or Fmu) proteins. This family includes two orthologous groups exemplified by the transcription termination factor NusB and the N-terminal domain of the rRNA-specific 5-methylcytidine transferase (m5C-methyltransferase) Sun. The NusB protein plays a key role in the regulation of ribosomal RNA biosynthesis in…
Q#33 - >Pbr031290.1[]	superfamily	275515	45	197	3.02089e-50	172.076	cl00292	AANH_like superfamily	-	-	Start codon	Adenine nucleotide alpha hydrolases superfamily including N type ATP PPases, ATP sulphurylases Universal Stress Response protein and electron transfer flavoprotein (ETF). The domain forms a apha/beta/apha fold which binds to Adenosine nucleotide.
Q#33 - >Pbr031290.1[]	superfamily	276297	540	802	5.48927e-79	256.046	cl21453	PKc_like superfamily	-	-	Start codon	Protein Kinases, catalytic domain; The protein kinase superfamily is mainly composed of the catalytic domains of serine/threonine-specific and tyrosine-specific protein kinases. It also includes RIO kinases, which are atypical serine protein kinases, aminoglycoside phosphotransferases, and choline kinases. These proteins catalyze the transfer of the gamma-phosphoryl group from ATP to hydroxyl gro…
Q#33 - >Pbr031290.1[]	superfamily	276201	825	888	3.28712e-26	100.772	cl17238	RING superfamily	-	-	Start codon	RING-finger (Really Interesting New Gene) domain, a specialized type of Zn-finger of 40 to 60 residues that binds two atoms of zinc; defined by the 'cross-brace' motif C-X2-C-X(9-39)-C-X(1-3)- H-X(2-3)-(N/C/H)-X2-C-X(4-48)C-X2-C; probably involved in mediating protein-protein interactions; identified in a proteins with a wide range of functions such as viral replication, signal transduction, and …
Q#34 - >Pbr032758.1[]	superfamily	277499	66	135	2.38189e-39	133.443	cl17169	RRM_SF superfamily	-	-	Start codon	RNA recognition motif (RRM) superfamily; RRM, also known as RBD (RNA binding domain) or RNP (ribonucleoprotein domain), is a highly abundant domain in eukaryotes found in proteins involved in post-transcriptional gene expression processes including mRNA and rRNA processing, RNA export, and RNA stability. This domain is 90 amino acids in length and consists of a four-stranded beta-sheet packed aga…
Q#34 - >Pbr032758.1[]	superfamily	277499	3	40	1.15754e-13	64.0716	cl17169	RRM_SF superfamily	N	-	Start codon	RNA recognition motif (RRM) superfamily; RRM, also known as RBD (RNA binding domain) or RNP (ribonucleoprotein domain), is a highly abundant domain in eukaryotes found in proteins involved in post-transcriptional gene expression processes including mRNA and rRNA processing, RNA export, and RNA stability. This domain is 90 amino acids in length and consists of a four-stranded beta-sheet packed aga…
Q#36 - >Pbr032936.1[]	superfamily	277494	8	371	0	772.554	cl16912	MDR superfamily	-	-	Start codon	Medium chain reductase/dehydrogenase (MDR)/zinc-dependent alcohol dehydrogenase-like family; The medium chain reductase/dehydrogenases (MDR)/zinc-dependent alcohol dehydrogenase-like family, which contains the zinc-dependent alcohol dehydrogenase (ADH-Zn) and related proteins, is a diverse group of proteins related to the first identified member, class I mammalian ADH. MDRs display a broad range …
Q#41 - >Pbr037215.1[]	superfamily	277521	2	91	4.19219e-45	143.177	cl21455	P-loop_NTPase superfamily	C	-	Start codon	P-loop containing Nucleoside Triphosphate Hydrolases; Members of the P-loop NTPase domain superfamily are characterized by a conserved nucleotide phosphate-binding motif, also referred to as the Walker A motif (GxxxxGK[S/T], where x is any residue), and the Walker B motif (hhhh[D/E], where h is a hydrophobic residue). The Walker A and B motifs bind the beta-gamma phosphate moiety of the bound nuc…
Q#42 - >Pbr037250.1[]	superfamily	276020	124	153	6.75741e-05	40.486	cl12078	p450 superfamily	C	-	Start codon	Cytochrome P450; Cytochrome P450s are haem-thiolate proteins involved in the oxidative degradation of various compounds. They are particularly well known for their role in the degradation of environmental toxins and mutagens. They can be divided into 4 classes, according to the method by which electrons from NAD(P)H are delivered to the catalytic site. Sequence conservation is relatively low with…
Q#43 - >Pbr037655.2[]	superfamily	253456	6	103	1.33488e-30	103.298	cl05468	DUF872 superfamily	-	-	Start codon	Eukaryotic protein of unknown function (DUF872); This family consists of several uncharacterized eukaryotic proteins. The function of this family is unknown.
Q#44 - >Pbr037866.1[]	superfamily	277525	961	1123	6.50904e-60	201.353	cl21460	HAD_like superfamily	-	-	Start codon	Haloacid Dehalogenase-like Hydrolases; The haloacid dehalogenase (HAD) superfamily includes carbon and phosphorus hydrolases such as 2-haloalkonoate dehalogenase, epoxide hydrolase, phosphoserine phosphatase, phosphomannomutase, phosphoglycolate phosphatase, P-type ATPase, among others. These proteins catalyze nucleophilic substitution reactions at phosphorus or carbon centers, using a conserved …
Q#44 - >Pbr037866.1[]	superfamily	116379	1329	1402	4.60593e-38	135.617	cl06684	KIP1 superfamily	-	-	Start codon	KIP1-like protein; This is a family of sequences found exclusively in plants. They are similar to kinase interacting protein 1 (KIP1), which has been found to interact with the kinase domain of PRK1, a receptor-like kinase. This particular region contains two coiled-coils, which are described as motifs involved in protein-protein interactions. It has also been suggested that the protein's coiled-…
Q#45 - >Pbr038323.1[]	superfamily	275475	353	479	3.78229e-34	125.007	cl00154	UBCc superfamily	-	-	Start codon	Ubiquitin-conjugating enzyme E2, catalytic (UBCc) domain. This is part of the ubiquitin-mediated protein degradation pathway in which a thiol-ester linkage forms between a conserved cysteine and the C-terminus of ubiquitin and complexes with ubiquitin protein ligase enzymes, E3. This pathway regulates many fundamental cellular processes. There are also other E2s which form thiol-ester linkages wi…
Q#46 - >Pbr038562.1[]	superfamily	260146	96	154	4.3885e-18	76.5415	cl00033	AP2 superfamily	-	-	Start codon	DNA-binding domain found in transcription regulators in plants such as APETALA2 and EREBP (ethylene responsive element binding protein). In EREBPs the domain specifically binds to the 11bp GCC box of the ethylene response element (ERE), a promotor element essential for ethylene responsiveness. EREBPs and the C-repeat binding factor CBF1, which is involved in stress response, contain a single copy…
Q#46 - >Pbr038562.1[]	superfamily	260146	307	365	6.88184e-15	67.6819	cl00033	AP2 superfamily	-	-	Start codon	DNA-binding domain found in transcription regulators in plants such as APETALA2 and EREBP (ethylene responsive element binding protein). In EREBPs the domain specifically binds to the 11bp GCC box of the ethylene response element (ERE), a promotor element essential for ethylene responsiveness. EREBPs and the C-repeat binding factor CBF1, which is involved in stress response, contain a single copy…
Q#47 - >Pbr039181.1[]	superfamily	191634	446	515	0.00362197	34.6665	cl06100	TPX2 superfamily	-	-	Start codon	Targeting protein for Xklp2 (TPX2); This family represents a conserved region approximately 60 residues long within the eukaryotic targeting protein for Xklp2 (TPX2). Xklp2 is a kinesin-like protein localized on centrosomes throughout the cell cycle and on spindle pole microtubules during metaphase. In Xenopus, it has been shown that Xklp2 protein is required for centrosome separation and mainten…
Q#48 - >Pbr040466.1[]	superfamily	277532	40	480	6.21259e-33	127.43	cl21472	MFS superfamily	-	-	Start codon	The Major Facilitator Superfamily (MFS) is a large and diverse group of secondary transporters that includes uniporters, symporters, and antiporters. MFS proteins facilitate the transport across cytoplasmic or internal membranes of a variety of substrates including ions, sugar phosphates, drugs, neurotransmitters, nucleosides, amino acids, and peptides. They do so using the electrochemical potent…
Q#49 - >Pbr041655.1[]	superfamily	268118	90	369	1.99655e-31	121.018	cl19765	mTERF superfamily	-	-	Start codon	mTERF; This family contains one sequence of known function Human mitochondrial transcription termination factor (mTERF) the rest of the family consists of hypothetical proteins none of which have any functional information. mTERF is a multizipper protein possessing three putative leucine zippers one of which is bipartite. The protein binds DNA as a monomer. The leucine zippers are not implicated …
Q#50 - >Pbr041957.1[]	superfamily	191051	69	140	6.60717e-48	151.422	cl08422	PLATZ superfamily	-	-	Start codon	PLATZ transcription factor; Plant AT-rich sequence and zinc-binding proteins (PLATZ) are zinc dependant DNA binding proteins. They bind to AT rich sequences and functions in transcriptional repression.
Q#1 - >Pbr000060.1[]	superfamily	261329	24	60	3.46575e-06	42.0386	cl02535	F-box superfamily	-	-	Stop codon	F-box domain; This domain is approximately 50 amino acids long, and is usually found in the N-terminal half of a variety of proteins. Two motifs that are commonly found associated with the F-box domain are the leucine rich repeats (LRRs; pfam00560 and pfam07723) and the WD repeat (pfam00400). The F-box domain has a role in mediating protein-protein interactions in a variety of contexts, such as p…
Q#2 - >Pbr000642.1[]	superfamily	261445	400	550	1.99247e-64	208.294	cl02783	TopoII_MutL_Trans superfamily	-	-	Stop codon	MutL_Trans
Q#2 - >Pbr000642.1[]	superfamily	275468	148	199	0.00399699	36.0854	cl00075	HATPase_c superfamily	NC	-	Stop codon	Histidine kinase-like ATPases; This family includes several ATP-binding proteins for example
Q#3 - >Pbr000989.1[]	superfamily	271628	316	378	4.26931e-29	106.479	cl06652	BACK_like superfamily	-	-	Stop codon	BTB-And-C-terminal-Kelch (BACK) domain and similar domains; This domain is found in architectures C-terminal to a BTB domain, in a diverse set of architectures together with Kelch, MATH, and/or TAZ domains. It is involved in interactions with the Cullin3 (Cul3) ubiquitin ligase complex, as well as in homo-oligomerization. Most proteins containing the BACK_like domain are understood to function as…
Q#3 - >Pbr000989.1[]	superfamily	261289	38	169	6.28199e-27	102.843	cl02446	MATH superfamily	-	-	Stop codon	MATH (meprin and TRAF-C homology) domain; an independent folding unit with an eight-stranded beta-sandwich structure found in meprins, TRAFs and other proteins. Meprins comprise a class of extracellular metalloproteases which are anchored to the membrane and are capable of cleaving growth factors, extracellular matrix proteins, and biologically active peptides. TRAF molecules serve as adapter pro…
Q#3 - >Pbr000989.1[]	superfamily	271586	197	315	6.75209e-24	93.8803	cl02518	BTB superfamily	-	-	Stop codon	BTB/POZ domain; The BTB (for BR-C, ttk and bab) or POZ (for Pox virus and Zinc finger) domain is present near the N-terminus of a fraction of zinc finger (pfam00096) proteins and in proteins that contain the pfam01344 motif such as Kelch and a family of pox virus proteins. The BTB/POZ domain mediates homomeric dimerization and in some instances heteromeric dimerization. The structure of the dimer…
Q#4 - >Pbr001190.1[]	superfamily	256890	106	170	3.52135e-15	68.4162	cl13590	RST superfamily	-	-	Stop codon	RCD1-SRO-TAF4 (RST) plant domain; This domain is found in plant RCD1, SRO and TAF4 proteins, hence its name of RST. It is required for interaction with multiple plant transcription factors. Radical-Induced Cell Death1 (RCD1) is an important regulator of stress and hormonal and developmental responses in Arabidopsis thaliana, as is its closest homologue, SRO1 - Similar To RCD-One1. TBP-Associated …
Q#6 - >Pbr002653.1[]	superfamily	255727	287	337	5.6604e-24	92.3067	cl15332	DUF2296 superfamily	-	-	Stop codon	Predicted integral membrane metal-binding protein (DUF2296); This domain, found in various hypothetical bacterial and eukaryotic metal-binding proteins, has no known function.
Q#7 - >Pbr002860.1[]	superfamily	275769	37	158	1.59273e-23	93.9874	cl02529	ANK superfamily	-	-	Stop codon	ankyrin repeats; ankyrin repeats mediate protein-protein interactions in very diverse families of proteins. The number of ANK repeats in a protein can range from 2 to over 20 (ankyrins, for example). ANK repeats may occur in combinations with other types of domains. The structural repeat unit contains two antiparallel helices and a beta-hairpin, repeats are stacked in a superhelical arrangement; …
Q#7 - >Pbr002860.1[]	superfamily	275769	137	255	1.65792e-10	57.0082	cl02529	ANK superfamily	-	-	Stop codon	ankyrin repeats; ankyrin repeats mediate protein-protein interactions in very diverse families of proteins. The number of ANK repeats in a protein can range from 2 to over 20 (ankyrins, for example). ANK repeats may occur in combinations with other types of domains. The structural repeat unit contains two antiparallel helices and a beta-hairpin, repeats are stacked in a superhelical arrangement; …
Q#7 - >Pbr002860.1[]	superfamily	258214	303	391	8.13327e-12	60.5835	cl16503	PGG superfamily	-	-	Stop codon	Domain of unknown function; The PGG domain is named for the highly conserved sequence motif found at the startt of the domain. The function is not known.
Q#8 - >Pbr003100.1[]	superfamily	277482	184	427	2.27151e-69	220.633	cl13995	MPP_superfamily superfamily	-	-	Stop codon	metallophosphatase superfamily, metallophosphatase domain; Metallophosphatases (MPPs), also known as metallophosphoesterases, phosphodiesterases (PDEs), binuclear metallophosphoesterases, and dimetal-containing phosphoesterases (DMPs), represent a diverse superfamily of enzymes with a conserved domain containing an active site consisting of two metal ions (usually manganese, iron, or zinc) coordi…
Q#10 - >Pbr003550.1[]	superfamily	277404	188	290	1.99003e-39	135.836	cl00388	Thioredoxin_like superfamily	-	-	Stop codon	Protein Disulfide Oxidoreductases and Other Proteins with a Thioredoxin fold; The thioredoxin (TRX)-like superfamily is a large, diverse group of proteins containing a TRX fold. Many members contain a classic TRX domain with a redox active CXXC motif. They function as protein disulfide oxidoreductases (PDOs), altering the redox state of target proteins via the reversible oxidation of their active…
Q#11 - >Pbr003609.1[]	superfamily	271793	85	634	0	780.961	cl17068	AFD_class_I superfamily	-	-	Stop codon	Adenylate forming domain, Class I superfamily; This family includes acyl- and aryl-CoA ligases, as well as the adenylation domain of nonribosomal peptide synthetases and firefly luciferases. The adenylate-forming enzymes catalyze an ATP-dependent two-step reaction to first activate a carboxylate substrate as an adenylate and then transfer the carboxylate to the pantetheine group of either coenzym…
Q#13 - >Pbr004390.1[]	superfamily	277520	67	133	6.74891e-15	68.2915	cl21454	NADB_Rossmann superfamily	-	-	Stop codon	Rossmann-fold NAD(P)(+)-binding proteins; A large family of proteins that share a Rossmann-fold NAD(P)H/NAD(P)(+) binding (NADB) domain. The NADB domain is found in numerous dehydrogenases of metabolic pathways such as glycolysis, and many other redox enzymes. NAD binding involves numerous hydrogen-bonds and van der Waals contacts, in particular H-bonding of residues in a turn between the first s…
Q#17 - >Pbr006024.1[]	superfamily	251325	5	153	6.50857e-30	110.436	cl12266	Branch superfamily	N	-	Stop codon	Core-2/I-Branching enzyme; This is a family of two different beta-1,6-N-acetylglucosaminyltransferase enzymes, I-branching enzyme and core-2 branching enzyme. I-branching enzyme is responsible for the production of the blood group I-antigen during embryonic development. Core-2 branching enzyme forms crucial side-chain branches in O-glycans.
Q#18 - >Pbr006533.1[]	superfamily	191657	281	433	2.04261e-67	210.634	cl06155	DUF1298 superfamily	-	-	Stop codon	Protein of unknown function (DUF1298); This family represents the C-terminus (approximately 170 residues) of a number of hypothetical plant proteins of unknown function.
Q#18 - >Pbr006533.1[]	superfamily	271848	49	231	1.23957e-09	57.3957	cl19241	Condensation superfamily	N	-	Stop codon	Condensation domain; This domain is found in many multi-domain enzymes which synthesize peptide antibiotics. This domain catalyses a condensation reaction to form peptide bonds in non- ribosomal peptide biosynthesis. It is usually found to the carboxy side of a phosphopantetheine binding domain (pfam00550). It has been shown that mutations in the HHXXXDG motif abolish activity suggesting this is …
Q#19 - >Pbr007246.1[]	superfamily	260178	212	261	1.0085e-13	63.3871	cl00081	HLH superfamily	-	-	Stop codon	Helix-loop-helix domain, found in specific DNA- binding proteins that act as transcription factors; 60-100 amino acids long. A DNA-binding basic region is followed by two alpha-helices separated by a variable loop region; HLH forms homo- and heterodimers, dimerization creates a parallel, left-handed, four helix bundle; the basic region N-terminal to the first amphipathic helix mediates high-affin…
Q#20 - >Pbr007854.1[]	superfamily	271590	64	117	5.48744e-18	76.8153	cl02542	DnaJ superfamily	-	-	Stop codon	DnaJ domain or J-domain. DnaJ/Hsp40 (heat shock protein 40) proteins are highly conserved and play crucial roles in protein translation, folding, unfolding, translocation, and degradation. They act primarily by stimulating the ATPase activity of Hsp70s, an important chaperonine family. Hsp40 proteins are characterized by the presence of a J domain, which mediates the interaction with Hsp70. They …
Q#20 - >Pbr007854.1[]	superfamily	256732	398	615	6.97547e-80	250.697	cl13378	DUF3444 superfamily	-	-	Stop codon	Domain of unknown function (DUF3444); This presumed domain is functionally uncharacterized. This domain is found in eukaryotes. This domain is about 210 amino acids in length. This domain is found associated with pfam00226. This domain has two conserved sequence motifs
Q#21 - >Pbr008327.1[]	superfamily	277384	77	152	1.03468e-47	151.946	cl00155	UBQ superfamily	-	-	Stop codon	Ubiquitin-like proteins; Ubiquitin homologs; Includes ubiquitin and ubiquitin-like proteins. Ubiquitin-mediated proteolysis is part of the regulated turnover of proteins required for controlling cell cycle progression. Other family members are protein modifiers that perform a wide range of functions. Ubiquitination usually results in a covalent bond between the C-terminus of ubiquitin and the eps…
Q#21 - >Pbr008327.1[]	superfamily	277384	153	228	1.03468e-47	151.946	cl00155	UBQ superfamily	-	-	Stop codon	Ubiquitin-like proteins; Ubiquitin homologs; Includes ubiquitin and ubiquitin-like proteins. Ubiquitin-mediated proteolysis is part of the regulated turnover of proteins required for controlling cell cycle progression. Other family members are protein modifiers that perform a wide range of functions. Ubiquitination usually results in a covalent bond between the C-terminus of ubiquitin and the eps…
Q#21 - >Pbr008327.1[]	superfamily	277384	1	76	1.03468e-47	151.946	cl00155	UBQ superfamily	-	-	Stop codon	Ubiquitin-like proteins; Ubiquitin homologs; Includes ubiquitin and ubiquitin-like proteins. Ubiquitin-mediated proteolysis is part of the regulated turnover of proteins required for controlling cell cycle progression. Other family members are protein modifiers that perform a wide range of functions. Ubiquitination usually results in a covalent bond between the C-terminus of ubiquitin and the eps…
Q#21 - >Pbr008327.1[]	superfamily	277384	229	267	1.80783e-19	78.7586	cl00155	UBQ superfamily	C	-	Stop codon	Ubiquitin-like proteins; Ubiquitin homologs; Includes ubiquitin and ubiquitin-like proteins. Ubiquitin-mediated proteolysis is part of the regulated turnover of proteins required for controlling cell cycle progression. Other family members are protein modifiers that perform a wide range of functions. Ubiquitination usually results in a covalent bond between the C-terminus of ubiquitin and the eps…
Q#22 - >Pbr008498.1[]	superfamily	260708	3	77	2.74521e-28	96.7739	cl00937	Ribosomal_L21e superfamily	-	-	Stop codon	Ribosomal protein L21e; Ribosomal protein L21e.
Q#23 - >Pbr008947.1[]	superfamily	252677	211	260	2.13573e-25	93.9078	cl04598	DUF581 superfamily	-	-	Stop codon	Protein of unknown function (DUF581); Family of uncharacterized proteins.
Q#24 - >Pbr009331.1[]	superfamily	277584	21	157	2.7685e-23	95.468	cl22869	TIR_2 superfamily	-	-	Stop codon	TIR domain; This is a family of bacterial Toll-like receptors.
Q#25 - >Pbr009404.1[]	superfamily	265423	27	268	9.51125e-110	330.345	cl14058	lectin_L-type superfamily	-	-	Stop codon	legume lectins; The L-type (legume-type) lectins are a highly diverse family of carbohydrate binding proteins that generally display no enzymatic activity toward the sugars they bind. This family includes arcelin, concanavalinA, the lectin-like receptor kinases, the ERGIC-53/VIP36/EMP46 type1 transmembrane proteins, and an alpha-amylase inhibitor. L-type lectins have a dome-shaped beta-barrel car…
Q#25 - >Pbr009404.1[]	superfamily	276297	354	620	1.2822e-97	300.344	cl21453	PKc_like superfamily	-	-	Stop codon	Protein Kinases, catalytic domain; The protein kinase superfamily is mainly composed of the catalytic domains of serine/threonine-specific and tyrosine-specific protein kinases. It also includes RIO kinases, which are atypical serine protein kinases, aminoglycoside phosphotransferases, and choline kinases. These proteins catalyze the transfer of the gamma-phosphoryl group from ATP to hydroxyl gro…
Q#27 - >Pbr010131.1[]	superfamily	277501	28	242	2.04808e-86	254.762	cl17173	AdoMet_MTases superfamily	-	-	Stop codon	S-adenosylmethionine-dependent methyltransferases (SAM or AdoMet-MTase), class I; AdoMet-MTases are enzymes that use S-adenosyl-L-methionine (SAM or AdoMet) as a substrate for methyltransfer, creating the product S-adenosyl-L-homocysteine (AdoHcy). There are at least five structurally distinct families of AdoMet-MTases, class I being the largest and most diverse. Within this class enzymes can be …
Q#28 - >Pbr010637.1[]	superfamily	276020	1	195	6.29094e-74	230.854	cl12078	p450 superfamily	N	-	Stop codon	Cytochrome P450; Cytochrome P450s are haem-thiolate proteins involved in the oxidative degradation of various compounds. They are particularly well known for their role in the degradation of environmental toxins and mutagens. They can be divided into 4 classes, according to the method by which electrons from NAD(P)H are delivered to the catalytic site. Sequence conservation is relatively low with…
Q#31 - >Pbr012175.1[]	superfamily	251662	52	550	0	656.693	cl09289	EMP70 superfamily	-	-	Stop codon	Endomembrane protein 70; Endomembrane protein 70.
Q#32 - >Pbr012254.1[]	superfamily	260273	27	184	1.76736e-57	177.461	cl00220	cysteine_hydrolases superfamily	-	-	Stop codon	Cysteine hydrolases; This family contains amidohydrolases, like CSHase (N-carbamoylsarcosine amidohydrolase), involved in creatine metabolism and nicotinamidase, converting nicotinamide to nicotinic acid and ammonia in the pyridine nucleotide cycle. It also contains isochorismatase, an enzyme that catalyzes the conversion of isochorismate to 2,3-dihydroxybenzoate and pyruvate, via the hydrolysis …
Q#33 - >Pbr012414.1[]	superfamily	277520	6	303	1.89774e-89	267.247	cl21454	NADB_Rossmann superfamily	-	-	Stop codon	Rossmann-fold NAD(P)(+)-binding proteins; A large family of proteins that share a Rossmann-fold NAD(P)H/NAD(P)(+) binding (NADB) domain. The NADB domain is found in numerous dehydrogenases of metabolic pathways such as glycolysis, and many other redox enzymes. NAD binding involves numerous hydrogen-bonds and van der Waals contacts, in particular H-bonding of residues in a turn between the first s…
Q#35 - >Pbr013405.1[]	superfamily	255580	18	119	1.36549e-32	115.837	cl10788	EAF superfamily	-	-	Stop codon	RNA polymerase II transcription elongation factor; Members of this family act as transcriptional transactivators of ELL and ELL2 elongation activities. Eaf proteins form a stable heterodimer complex with ELL proteins to facilitate the binding of RNA polymerase II to activate transcription elongation. The N-terminus of approx 120 residues is globular and highly conserved.
Q#37 - >Pbr013646.1[]	superfamily	277520	188	360	1.2627e-89	265.573	cl21454	NADB_Rossmann superfamily	-	-	Stop codon	Rossmann-fold NAD(P)(+)-binding proteins; A large family of proteins that share a Rossmann-fold NAD(P)H/NAD(P)(+) binding (NADB) domain. The NADB domain is found in numerous dehydrogenases of metabolic pathways such as glycolysis, and many other redox enzymes. NAD binding involves numerous hydrogen-bonds and van der Waals contacts, in particular H-bonding of residues in a turn between the first s…
Q#37 - >Pbr013646.1[]	superfamily	250116	77	193	3.52518e-42	141.877	cl08290	THF_DHG_CYH superfamily	-	-	Stop codon	Tetrahydrofolate dehydrogenase/cyclohydrolase, catalytic domain; Tetrahydrofolate dehydrogenase/cyclohydrolase, catalytic domain.
Q#37 - >Pbr013646.1[]	superfamily	271709	31	79	0.0043353	37.392	cl11393	Peptidase_M14_like superfamily	NC	-	Stop codon	M14 family of metallocarboxypeptidases and related proteins; The M14 family of metallocarboxypeptidases (MCPs), also known as funnelins, are zinc-binding carboxypeptidases (CPs) which hydrolyze single, C-terminal amino acids from polypeptide chains, and have a recognition site for the free C-terminal carboxyl group, which is a key determinant of specificity. Two major subfamilies of the M14 famil…
Q#38 - >Pbr014373.1[]	superfamily	277523	251	468	1.09933e-57	188.924	cl21457	TIM_phosphate_binding superfamily	-	-	Stop codon	TIM barrel proteins share a structurally conserved phosphate binding motif and in general share an eight beta/alpha closed barrel structure. Specific for this family is the conserved phosphate binding site at the edges of strands 7 and 8. The phosphate comes either from the substrate, as in the case of inosine monophosphate dehydrogenase (IMPDH), or from ribulose-5-phosphate 3-epimerase (RPE) or …
Q#38 - >Pbr014373.1[]	superfamily	275521	67	172	7.31757e-18	78.5916	cl00309	PRTases_typeI superfamily	-	-	Stop codon	Phosphoribosyl transferase (PRT)-type I domain; Phosphoribosyl transferase (PRT) domain. The type I PRTases are identified by a conserved PRPP binding motif which features two adjacent acidic residues surrounded by one or more hydrophobic residue. PRTases catalyze the displacement of the alpha-1'-pyrophosphate of 5-phosphoribosyl-alpha1-pyrpphosphate (PRPP) by a nitrogen-containing nucleophile. T…
Q#39 - >Pbr014621.1[]	superfamily	277479	82	188	9.67551e-15	69.8935	cl11966	NT_Pol-beta-like superfamily	-	-	Stop codon	Nucleotidyltransferase (NT) domain of DNA polymerase beta and similar proteins; This superfamily includes the NT domains of DNA polymerase beta and other family X DNA polymerases, as well as the NT domains of Class I and Class II CCA-adding enzymes, RelA- and SpoT-like ppGpp synthetases and hydrolases, 2'5'-oligoadenylate (2-5A)synthetases, Escherichia coli adenylyltransferase (GlnE), Escherichia…
Q#40 - >Pbr014727.1[]	superfamily	277375	252	402	1.99791e-80	243.32	cl00015	nt_trans superfamily	-	-	Stop codon	nucleotidyl transferase superfamily; nt_trans (nucleotidyl transferase) This superfamily includes the class I amino-acyl tRNA synthetases, pantothenate synthetase (PanC), ATP sulfurylase, and the cytidylyltransferases, all of which have a conserved dinucleotide-binding domain.
Q#40 - >Pbr014727.1[]	superfamily	277375	65	208	7.48668e-77	233.999	cl00015	nt_trans superfamily	-	-	Stop codon	nucleotidyl transferase superfamily; nt_trans (nucleotidyl transferase) This superfamily includes the class I amino-acyl tRNA synthetases, pantothenate synthetase (PanC), ATP sulfurylase, and the cytidylyltransferases, all of which have a conserved dinucleotide-binding domain.
Q#42 - >Pbr015556.1[]	superfamily	264437	137	161	4.01361e-05	38.7645	cl11592	zf-CCCH superfamily	-	-	Stop codon	Zinc finger C-x8-C-x5-C-x3-H type (and similar); Zinc finger C-x8-C-x5-C-x3-H type (and similar).
Q#43 - >Pbr015651.1[]	superfamily	277460	485	536	0.00571754	37.2503	cl10013	Glycosyltransferase_GTB_type superfamily	N	-	Stop codon	Glycosyltransferases catalyze the transfer of sugar moieties from activated donor molecules to specific acceptor molecules, forming glycosidic bonds. The acceptor molecule can be a lipid, a protein, a heterocyclic compound, or another carbohydrate residue. The structures of the formed glycoconjugates are extremely diverse, reflecting a wide range of biological functions. The members of this famil…
Q#44 - >Pbr015912.1[]	superfamily	261978	2	84	4.49787e-33	110.388	cl04000	Cornichon superfamily	N	-	Stop codon	Cornichon protein; Cornichon protein.
Q#45 - >Pbr015924.1[]	superfamily	260768	162	443	1.22452e-99	298.97	cl01053	SGNH_hydrolase superfamily	-	-	Stop codon	SGNH_hydrolase, or GDSL_hydrolase, is a diverse family of lipases and esterases. The tertiary fold of the enzyme is substantially different from that of the alpha/beta hydrolase family and unique among all known hydrolases; its active site closely resembles the typical Ser-His-Asp(Glu) triad from other serine hydrolases, but may lack the carboxlic acid.
Q#45 - >Pbr015924.1[]	superfamily	206583	106	161	2.52388e-29	107.719	cl16865	PMR5N superfamily	-	-	Stop codon	PMR5 N terminal Domain; The plant family with PMR5, ESK1, TBL3 etc have a N-terminal C rich predicted sugar binding domain followed by the PC-Esterase (acyl esterase) domain.
Q#46 - >Pbr016381.1[]	superfamily	249824	7	97	2.00582e-48	150.489	cl02855	malic superfamily	C	-	Stop codon	Malic enzyme, N-terminal domain; Malic enzyme, N-terminal domain.
Q#47 - >Pbr016405.1[]	superfamily	277565	48	178	7.62474e-25	93.1479	cl22454	ARM superfamily	-	-	Stop codon	Armadillo/beta-catenin-like repeats. An approximately 40 amino acid long tandemly repeated sequence motif first identified in the Drosophila segment polarity gene armadillo; these repeats were also found in the mammalian armadillo homolog beta-catenin, the junctional plaque protein plakoglobin, the adenomatous polyposis coli (APC) tumor suppressor protein, and a number of other proteins. ARM has …
Q#47 - >Pbr016405.1[]	superfamily	277565	2	82	8.85338e-18	74.6583	cl22454	ARM superfamily	N	-	Stop codon	Armadillo/beta-catenin-like repeats. An approximately 40 amino acid long tandemly repeated sequence motif first identified in the Drosophila segment polarity gene armadillo; these repeats were also found in the mammalian armadillo homolog beta-catenin, the junctional plaque protein plakoglobin, the adenomatous polyposis coli (APC) tumor suppressor protein, and a number of other proteins. ARM has …
Q#49 - >Pbr016523.2[]	superfamily	277441	183	214	3.48465e-06	42.4423	cl03252	PPR superfamily	-	-	Stop codon	PPR repeat; This repeat has no known function. It is about 35 amino acids long and found in up to 18 copies in some proteins. This family appears to be greatly expanded in plants. This repeat occurs in PET309, which may be involved in RNA stabilisation. This domain occurs in crp1 that is involved in RNA processing. This repeat is associated with a predicted plant protein that has a domain organis…
Q#49 - >Pbr016523.2[]	superfamily	277441	218	250	0.000160551	37.8199	cl03252	PPR superfamily	-	-	Stop codon	PPR repeat; This repeat has no known function. It is about 35 amino acids long and found in up to 18 copies in some proteins. This family appears to be greatly expanded in plants. This repeat occurs in PET309, which may be involved in RNA stabilisation. This domain occurs in crp1 that is involved in RNA processing. This repeat is associated with a predicted plant protein that has a domain organis…
Q#49 - >Pbr016523.2[]	superfamily	277441	252	282	0.00363672	33.9679	cl03252	PPR superfamily	-	-	Stop codon	PPR repeat; This repeat has no known function. It is about 35 amino acids long and found in up to 18 copies in some proteins. This family appears to be greatly expanded in plants. This repeat occurs in PET309, which may be involved in RNA stabilisation. This domain occurs in crp1 that is involved in RNA processing. This repeat is associated with a predicted plant protein that has a domain organis…
Q#50 - >Pbr016604.1[]	superfamily	277501	130	232	1.19151e-05	43.1875	cl17173	AdoMet_MTases superfamily	-	-	Stop codon	S-adenosylmethionine-dependent methyltransferases (SAM or AdoMet-MTase), class I; AdoMet-MTases are enzymes that use S-adenosyl-L-methionine (SAM or AdoMet) as a substrate for methyltransfer, creating the product S-adenosyl-L-homocysteine (AdoHcy). There are at least five structurally distinct families of AdoMet-MTases, class I being the largest and most diverse. Within this class enzymes can be …
Q#51 - >Pbr016818.1[]	superfamily	277404	75	231	1.36006e-74	221.667	cl00388	Thioredoxin_like superfamily	-	-	Stop codon	Protein Disulfide Oxidoreductases and Other Proteins with a Thioredoxin fold; The thioredoxin (TRX)-like superfamily is a large, diverse group of proteins containing a TRX fold. Many members contain a classic TRX domain with a redox active CXXC motif. They function as protein disulfide oxidoreductases (PDOs), altering the redox state of target proteins via the reversible oxidation of their active…
Q#52 - >Pbr016914.2[]	superfamily	277403	87	217	1.09989e-22	91.5153	cl00381	PNPOx/FlaRed_like superfamily	-	-	Stop codon	Pyridoxine 5'-phosphate (PNP) oxidase-like and flavin reductase-like proteins; The PNPOx-like superfamily is composed of pyridoxine 5'-phosphate (PNP) oxidases and other flavin mononucleotide (FMN) binding proteins, which catalyze FMN-mediated redox reactions. Flavin reductases catalyze the reduction of FMN or FAD using NAD(P)H as a cofactor. They are part of a two-component enzyme system, compos…
Q#52 - >Pbr016914.2[]	superfamily	256092	239	328	1.47895e-17	74.9618	cl11228	DUF2470 superfamily	-	-	Stop codon	Protein of unknown function (DUF2470); This family is a putative haem-iron utilisation family, as many members are annotated as being pyridoxamine 5'-phosphate oxidase-related, FMN-binding; however this could not be confirmed.
Q#53 - >Pbr017880.1[]	superfamily	277400	6	88	3.64858e-41	129.996	cl00354	KOW superfamily	-	-	Stop codon	KOW
Q#54 - >Pbr018095.1[]	superfamily	277459	30	422	5.84116e-121	370.054	cl10011	Periplasmic_Binding_Protein_Type_1 superfamily	-	-	Stop codon	Type 1 periplasmic binding fold superfamily; Type 1 periplasmic binding fold superfamily. This model and hierarchy represent the ligand binding domains of the LacI family of transcriptional regulators, periplasmic binding proteins of the ABC-type transport systems, the family C G-protein couples receptors (GPCRs), membrane bound guanylyl cyclases including the family of natriuretic peptide recept…
Q#54 - >Pbr018095.1[]	superfamily	277522	464	806	1.42314e-82	264.382	cl21456	Periplasmic_Binding_Protein_Type_2 superfamily	-	-	Stop codon	Type 2 periplasmic binding fold superfamily; This evolutionary model and hierarchy represent the ligand-binding domains found in solute binding proteins that serve as initial receptors in the transport, signal transduction and channel gating. The PBP2 proteins share the same architecture as periplasmic binding proteins type 1 (PBP1), but have a different topology. They are typically comprised of …
Q#55 - >Pbr018267.1[]	superfamily	276020	50	544	0	927.66	cl12078	p450 superfamily	-	-	Stop codon	Cytochrome P450; Cytochrome P450s are haem-thiolate proteins involved in the oxidative degradation of various compounds. They are particularly well known for their role in the degradation of environmental toxins and mutagens. They can be divided into 4 classes, according to the method by which electrons from NAD(P)H are delivered to the catalytic site. Sequence conservation is relatively low with…
Q#56 - >Pbr019119.1[]	superfamily	277521	872	1110	6.63208e-99	313.411	cl21455	P-loop_NTPase superfamily	-	-	Stop codon	P-loop containing Nucleoside Triphosphate Hydrolases; Members of the P-loop NTPase domain superfamily are characterized by a conserved nucleotide phosphate-binding motif, also referred to as the Walker A motif (GxxxxGK[S/T], where x is any residue), and the Walker B motif (hhhh[D/E], where h is a hydrophobic residue). The Walker A and B motifs bind the beta-gamma phosphate moiety of the bound nuc…
Q#56 - >Pbr019119.1[]	superfamily	277521	185	428	2.08535e-70	233.309	cl21455	P-loop_NTPase superfamily	-	-	Stop codon	P-loop containing Nucleoside Triphosphate Hydrolases; Members of the P-loop NTPase domain superfamily are characterized by a conserved nucleotide phosphate-binding motif, also referred to as the Walker A motif (GxxxxGK[S/T], where x is any residue), and the Walker B motif (hhhh[D/E], where h is a hydrophobic residue). The Walker A and B motifs bind the beta-gamma phosphate moiety of the bound nuc…
Q#56 - >Pbr019119.1[]	superfamily	276315	1205	1414	2.80035e-52	181.687	cl21474	ABC2_membrane superfamily	-	-	Stop codon	ABC-2 type transporter; ABC-2 type transporter.
Q#56 - >Pbr019119.1[]	superfamily	276315	524	717	6.32057e-35	131.611	cl21474	ABC2_membrane superfamily	-	-	Stop codon	ABC-2 type transporter; ABC-2 type transporter.
Q#56 - >Pbr019119.1[]	superfamily	254761	722	787	9.08042e-25	97.3027	cl07115	PDR_assoc superfamily	-	-	Stop codon	Plant PDR ABC transporter associated; This domain is found on the C-terminus of ABC-2 type transporter domains (pfam01061). It seems to be associated with the plant pleiotropic drug resistance (PDR) protein family of ABC transporters. Like in yeast, plant PDR ABC transporters may also play a role in the transport of antifungal agents [pfam06422]. The PDR family is characterized by a configuration…
Q#56 - >Pbr019119.1[]	superfamily	258650	96	167	5.10563e-18	78.7882	cl20552	ABC_trans_N superfamily	N	-	Stop codon	ABC-transporter extracellular N-terminal; This domain is found at the N-terminus of ABC-transporter proteins from fungi, plants to higher eukaryotes. It would appear to be an extracellular domain.
Q#57 - >Pbr019163.1[]	superfamily	276392	847	967	7.31447e-28	107.66	cl22438	TMF_TATA_bd superfamily	-	-	Stop codon	TATA element modulatory factor 1 TATA binding; This is the C-terminal conserved coiled coil region of a family of TATA element modulatory factor 1 proteins conserved in eukaryotes. The proteins bind to the TATA element of some RNA polymerase II promoters and repress their activity. by competing with the binding of TATA binding protein. TMF1_TATA_bd is the most conserved part of the TMFs. TMFs are…
Q#57 - >Pbr019163.1[]	superfamily	256984	447	520	1.09972e-09	54.2508	cl13726	TMF_DNA_bd superfamily	-	-	Stop codon	TATA element modulatory factor 1 DNA binding; This is the middle region of a family of TATA element modulatory factor 1 proteins conserved in eukaryotes that contains at its N-terminal section a number of leucine zippers that could potentially form coiled coil structures. The whole proteins bind to the TATA element of some RNA polymerase II promoters and repress their activity. by competing with …
Q#58 - >Pbr019251.1[]	superfamily	260203	47	348	6.62214e-58	187.919	cl00120	PP2Cc superfamily	-	-	Stop codon	Serine/threonine phosphatases, family 2C, catalytic domain; The protein architecture and deduced catalytic mechanism of PP2C phosphatases are similar to the PP1, PP2A, PP2B family of protein Ser/Thr phosphatases, with which PP2C shares no sequence similarity.
Q#59 - >Pbr019758.1[]	superfamily	277521	1	230	1.61497e-46	156.183	cl21455	P-loop_NTPase superfamily	-	-	Stop codon	P-loop containing Nucleoside Triphosphate Hydrolases; Members of the P-loop NTPase domain superfamily are characterized by a conserved nucleotide phosphate-binding motif, also referred to as the Walker A motif (GxxxxGK[S/T], where x is any residue), and the Walker B motif (hhhh[D/E], where h is a hydrophobic residue). The Walker A and B motifs bind the beta-gamma phosphate moiety of the bound nuc…
Q#61 - >Pbr019876.1[]	superfamily	271353	3	150	3.22342e-09	52.6243	cl22426	RX-CC_like superfamily	-	-	Stop codon	Coiled-coil domain of the potato virux X resistance protein and similar proteins; The potato virus X resistance protein (RX) confers resistance against potato virus X. It is a member of a family of resistance proteins with a domain architecture that includes an N-terminal coiled-coil domain (modeled here), a nucleotide-binding domain, and leucine-rich repeats (CC-NB-LRR). These intracellular resi…
Q#61 - >Pbr019876.1[]	superfamily	277521	183	249	0.000679256	38.2125	cl21455	P-loop_NTPase superfamily	C	-	Stop codon	P-loop containing Nucleoside Triphosphate Hydrolases; Members of the P-loop NTPase domain superfamily are characterized by a conserved nucleotide phosphate-binding motif, also referred to as the Walker A motif (GxxxxGK[S/T], where x is any residue), and the Walker B motif (hhhh[D/E], where h is a hydrophobic residue). The Walker A and B motifs bind the beta-gamma phosphate moiety of the bound nuc…
Q#64 - >Pbr020050.1[]	superfamily	276020	1	526	1.69506e-117	355.273	cl12078	p450 superfamily	-	-	Stop codon	Cytochrome P450; Cytochrome P450s are haem-thiolate proteins involved in the oxidative degradation of various compounds. They are particularly well known for their role in the degradation of environmental toxins and mutagens. They can be divided into 4 classes, according to the method by which electrons from NAD(P)H are delivered to the catalytic site. Sequence conservation is relatively low with…
Q#66 - >Pbr020892.4[]	superfamily	277499	69	122	3.52415e-25	94.1784	cl17169	RRM_SF superfamily	-	-	Stop codon	RNA recognition motif (RRM) superfamily; RRM, also known as RBD (RNA binding domain) or RNP (ribonucleoprotein domain), is a highly abundant domain in eukaryotes found in proteins involved in post-transcriptional gene expression processes including mRNA and rRNA processing, RNA export, and RNA stability. This domain is 90 amino acids in length and consists of a four-stranded beta-sheet packed aga…
Q#68 - >Pbr021865.1[]	superfamily	268243	96	280	1.78721e-52	172.286	cl19890	zf-DHHC superfamily	-	-	Stop codon	DHHC palmitoyltransferase; This family includes the well known DHHC zinc binding domain as well as three of the four conserved transmembrane regions found in this family of palmitoyltransferase enzymes.
Q#69 - >Pbr021910.1[]	superfamily	271750	9	149	1.45715e-28	105.776	cl14603	C2 superfamily	-	-	Stop codon	C2 domain; The C2 domain was first identified in PKC. C2 domains fold into an 8-standed beta-sandwich that can adopt 2 structural arrangements
Q#70 - >Pbr021969.1[]	superfamily	277541	46	125	0.00048532	39.3875	cl21494	Esterase_lipase superfamily	NC	-	Stop codon	Esterases and lipases (includes fungal lipases, cholinesterases, etc.) These enzymes act on carboxylic esters (EC
Q#71 - >Pbr022195.1[]	superfamily	250430	33	94	1.83758e-16	71.3583	cl03128	Pollen_Ole_e_I superfamily	C	-	Stop codon	Pollen proteins Ole e I like; Pollen proteins Ole e I like.
Q#72 - >Pbr022215.1[]	superfamily	258420	619	1739	0	2169.75	cl20509	MOR2-PAG1_mid superfamily	-	-	Stop codon	Cell morphogenesis central region; This family is the conserved central region of proteins that are involved in cell morphogenesis.
Q#72 - >Pbr022215.1[]	superfamily	258414	83	586	1.31717e-158	499.102	cl16723	MOR2-PAG1_N superfamily	-	-	Stop codon	Cell morphogenesis N-terminal; This family is the conserved N-terminal region of proteins that are involved in cell morphogenesis.
Q#72 - >Pbr022215.1[]	superfamily	258417	1759	2049	1.08957e-92	299.858	cl16725	MOR2-PAG1_C superfamily	-	-	Stop codon	Cell morphogenesis C-terminal; This family is the conserved C-terminal region of proteins that are involved in cell morphogenesis.
Q#73 - >Pbr022414.1[]	superfamily	277441	12	45	2.37439e-05	38.9755	cl03252	PPR superfamily	-	-	Stop codon	PPR repeat; This repeat has no known function. It is about 35 amino acids long and found in up to 18 copies in some proteins. This family appears to be greatly expanded in plants. This repeat occurs in PET309, which may be involved in RNA stabilisation. This domain occurs in crp1 that is involved in RNA processing. This repeat is associated with a predicted plant protein that has a domain organis…
Q#73 - >Pbr022414.1[]	superfamily	277441	75	106	0.000300626	36.1733	cl03252	PPR superfamily	-	-	Stop codon	PPR repeat; This repeat has no known function. It is about 35 amino acids long and found in up to 18 copies in some proteins. This family appears to be greatly expanded in plants. This repeat occurs in PET309, which may be involved in RNA stabilisation. This domain occurs in crp1 that is involved in RNA processing. This repeat is associated with a predicted plant protein that has a domain organis…
Q#73 - >Pbr022414.1[]	superfamily	277441	47	80	0.00114107	34.3531	cl03252	PPR superfamily	-	-	Stop codon	PPR repeat; This repeat has no known function. It is about 35 amino acids long and found in up to 18 copies in some proteins. This family appears to be greatly expanded in plants. This repeat occurs in PET309, which may be involved in RNA stabilisation. This domain occurs in crp1 that is involved in RNA processing. This repeat is associated with a predicted plant protein that has a domain organis…
Q#73 - >Pbr022414.1[]	superfamily	193413	74	165	0.00122111	38.3752	cl20149	RAG1 superfamily	NC	-	Stop codon	Recombination-activation protein 1 (RAG1); This famiy contains recombination activating protein 1, which is the catalytic component of the RAG complex. The RAG complex is a multi-protein complex that mediates DNA cleavage during V(D)J (variable-diversity-joining) recombination. RAG1 mediates DNA-binding to the conseved recombination signal sequences (RSS). Many of the proteins in this family are …
Q#73 - >Pbr022414.1[]	superfamily	277441	184	212	0.00207912	33.5813	cl03252	PPR superfamily	-	-	Stop codon	PPR repeat; This repeat has no known function. It is about 35 amino acids long and found in up to 18 copies in some proteins. This family appears to be greatly expanded in plants. This repeat occurs in PET309, which may be involved in RNA stabilisation. This domain occurs in crp1 that is involved in RNA processing. This repeat is associated with a predicted plant protein that has a domain organis…
Q#74 - >Pbr022506.1[]	superfamily	271680	44	659	1.61373e-177	517.652	cl09933	ACAD superfamily	-	-	Stop codon	Acyl-CoA dehydrogenase; Both mitochondrial acyl-CoA dehydrogenases (ACAD) and peroxisomal acyl-CoA oxidases (AXO) catalyze the alpha,beta dehydrogenation of the corresponding trans-enoyl-CoA by FAD, which becomes reduced. The reduced form of ACAD is reoxidized in the oxidative half-reaction by electron-transferring flavoprotein (ETF), from which the electrons are transferred to the mitochondrial …
Q#75 - >Pbr024000.1[]	superfamily	277608	233	352	4.50038e-39	139.353	cl22893	JmjC superfamily	-	-	Stop codon	JmjC domain, hydroxylase; The JmjC domain belongs to the Cupin superfamily. JmjC-domain proteins may be protein hydroxylases that catalyse a novel histone modification. This is confirmed to be a hydroxylase
Q#75 - >Pbr024000.1[]	superfamily	210240	24	60	4.9058e-16	71.1398	cl15840	JmjN superfamily	-	-	Stop codon	jmjN domain; jmjN domain.
Q#76 - >Pbr024704.1[]	superfamily	276297	495	760	7.42712e-42	152.427	cl21453	PKc_like superfamily	-	-	Stop codon	Protein Kinases, catalytic domain; The protein kinase superfamily is mainly composed of the catalytic domains of serine/threonine-specific and tyrosine-specific protein kinases. It also includes RIO kinases, which are atypical serine protein kinases, aminoglycoside phosphotransferases, and choline kinases. These proteins catalyze the transfer of the gamma-phosphoryl group from ATP to hydroxyl gro…
Q#76 - >Pbr024704.1[]	superfamily	238064	58	342	5.83207e-08	53.8986	cl23707	LRR_RI superfamily	-	-	Stop codon	Leucine-rich repeats (LRRs), ribonuclease inhibitor (RI)-like subfamily. LRRs are 20-29 residue sequence motifs present in many proteins that participate in protein-protein interactions and have different functions and cellular locations. LRRs correspond to structural units consisting of a beta strand (LxxLxLxxN/CxL conserved pattern) and an alpha helix. This alignment contains 12 strands corresp…
Q#77 - >Pbr025137.1[]	superfamily	277441	756	789	1.09386e-06	44.3683	cl03252	PPR superfamily	-	-	Stop codon	PPR repeat; This repeat has no known function. It is about 35 amino acids long and found in up to 18 copies in some proteins. This family appears to be greatly expanded in plants. This repeat occurs in PET309, which may be involved in RNA stabilisation. This domain occurs in crp1 that is involved in RNA processing. This repeat is associated with a predicted plant protein that has a domain organis…
Q#77 - >Pbr025137.1[]	superfamily	277441	456	489	1.89441e-06	43.9831	cl03252	PPR superfamily	-	-	Stop codon	PPR repeat; This repeat has no known function. It is about 35 amino acids long and found in up to 18 copies in some proteins. This family appears to be greatly expanded in plants. This repeat occurs in PET309, which may be involved in RNA stabilisation. This domain occurs in crp1 that is involved in RNA processing. This repeat is associated with a predicted plant protein that has a domain organis…
Q#77 - >Pbr025137.1[]	superfamily	277441	791	823	0.000352125	37.4347	cl03252	PPR superfamily	-	-	Stop codon	PPR repeat; This repeat has no known function. It is about 35 amino acids long and found in up to 18 copies in some proteins. This family appears to be greatly expanded in plants. This repeat occurs in PET309, which may be involved in RNA stabilisation. This domain occurs in crp1 that is involved in RNA processing. This repeat is associated with a predicted plant protein that has a domain organis…
Q#77 - >Pbr025137.1[]	superfamily	277441	357	389	0.000432927	37.0495	cl03252	PPR superfamily	-	-	Stop codon	PPR repeat; This repeat has no known function. It is about 35 amino acids long and found in up to 18 copies in some proteins. This family appears to be greatly expanded in plants. This repeat occurs in PET309, which may be involved in RNA stabilisation. This domain occurs in crp1 that is involved in RNA processing. This repeat is associated with a predicted plant protein that has a domain organis…
Q#77 - >Pbr025137.1[]	superfamily	277441	197	227	0.00131836	35.8925	cl03252	PPR superfamily	-	-	Stop codon	PPR repeat; This repeat has no known function. It is about 35 amino acids long and found in up to 18 copies in some proteins. This family appears to be greatly expanded in plants. This repeat occurs in PET309, which may be involved in RNA stabilisation. This domain occurs in crp1 that is involved in RNA processing. This repeat is associated with a predicted plant protein that has a domain organis…
Q#78 - >Pbr025451.4[]	superfamily	277521	156	238	4.15118e-05	42.6633	cl21455	P-loop_NTPase superfamily	C	-	Stop codon	P-loop containing Nucleoside Triphosphate Hydrolases; Members of the P-loop NTPase domain superfamily are characterized by a conserved nucleotide phosphate-binding motif, also referred to as the Walker A motif (GxxxxGK[S/T], where x is any residue), and the Walker B motif (hhhh[D/E], where h is a hydrophobic residue). The Walker A and B motifs bind the beta-gamma phosphate moiety of the bound nuc…
Q#80 - >Pbr025593.1[]	superfamily	277565	931	1043	0.000122378	41.5312	cl22454	ARM superfamily	-	-	Stop codon	Armadillo/beta-catenin-like repeats. An approximately 40 amino acid long tandemly repeated sequence motif first identified in the Drosophila segment polarity gene armadillo; these repeats were also found in the mammalian armadillo homolog beta-catenin, the junctional plaque protein plakoglobin, the adenomatous polyposis coli (APC) tumor suppressor protein, and a number of other proteins. ARM has …
Q#80 - >Pbr025593.1[]	superfamily	255108	280	417	2.93319e-51	175.674	cl22755	SF3b1 superfamily	-	-	Stop codon	Splicing factor 3B subunit 1; This family consists of several eukaryotic splicing factor 3B subunit 1 proteins, which associate with p14 through a C-terminus beta-strand that interacts with beta-3 of the p14 RNA recognition motif (RRM) beta-sheet, which is in turn connected to an alpha-helix by a loop that makes extensive contacts with both the shorter C-terminal helix and RRM of p14. This subuni…
Q#81 - >Pbr025643.1[]	superfamily	277460	8	60	3.46548e-07	44.8502	cl10013	Glycosyltransferase_GTB_type superfamily	C	-	Stop codon	Glycosyltransferases catalyze the transfer of sugar moieties from activated donor molecules to specific acceptor molecules, forming glycosidic bonds. The acceptor molecule can be a lipid, a protein, a heterocyclic compound, or another carbohydrate residue. The structures of the formed glycoconjugates are extremely diverse, reflecting a wide range of biological functions. The members of this famil…
Q#82 - >Pbr025774.1[]	superfamily	277584	25	167	8.6598e-30	113.538	cl22869	TIR_2 superfamily	-	-	Stop codon	TIR domain; This is a family of bacterial Toll-like receptors.
Q#82 - >Pbr025774.1[]	superfamily	277521	245	373	0.000386342	40.381	cl21455	P-loop_NTPase superfamily	-	-	Stop codon	P-loop containing Nucleoside Triphosphate Hydrolases; Members of the P-loop NTPase domain superfamily are characterized by a conserved nucleotide phosphate-binding motif, also referred to as the Walker A motif (GxxxxGK[S/T], where x is any residue), and the Walker B motif (hhhh[D/E], where h is a hydrophobic residue). The Walker A and B motifs bind the beta-gamma phosphate moiety of the bound nuc…
Q#82 - >Pbr025774.1[]	superfamily	191828	643	660	0.00265858	34.2587	cl06661	LRR_3 superfamily	-	-	Stop codon	Leucine Rich Repeat; This Pfam entry includes some LRRs that fail to be detected by the pfam00560 model.
Q#83 - >Pbr026197.1[]	superfamily	277521	155	207	0.00408846	37.8273	cl21455	P-loop_NTPase superfamily	C	-	Stop codon	P-loop containing Nucleoside Triphosphate Hydrolases; Members of the P-loop NTPase domain superfamily are characterized by a conserved nucleotide phosphate-binding motif, also referred to as the Walker A motif (GxxxxGK[S/T], where x is any residue), and the Walker B motif (hhhh[D/E], where h is a hydrophobic residue). The Walker A and B motifs bind the beta-gamma phosphate moiety of the bound nuc…
Q#84 - >Pbr026249.1[]	superfamily	263157	477	573	4.31314e-51	173.235	cl07053	Sin3_corepress superfamily	-	-	Stop codon	Sin3 family co-repressor; This domain is found on transcriptional regulators. It forms interactions with histone deacetylases.
Q#84 - >Pbr026249.1[]	superfamily	251462	161	207	2.11167e-17	75.2058	cl07842	PAH superfamily	-	-	Stop codon	Paired amphipathic helix repeat; This family contains the paired amphipathic helix repeat. The family contains the yeast SIN3 gene (also known as SDI1) that is a negative regulator of the yeast HO gene. This repeat may be distantly related to the helix-loop-helix motif, which mediate protein-protein interactions.
Q#84 - >Pbr026249.1[]	superfamily	251462	77	123	2.54143e-17	75.2058	cl07842	PAH superfamily	-	-	Stop codon	Paired amphipathic helix repeat; This family contains the paired amphipathic helix repeat. The family contains the yeast SIN3 gene (also known as SDI1) that is a negative regulator of the yeast HO gene. This repeat may be distantly related to the helix-loop-helix motif, which mediate protein-protein interactions.
Q#84 - >Pbr026249.1[]	superfamily	251462	366	408	1.51065e-11	58.6422	cl07842	PAH superfamily	-	-	Stop codon	Paired amphipathic helix repeat; This family contains the paired amphipathic helix repeat. The family contains the yeast SIN3 gene (also known as SDI1) that is a negative regulator of the yeast HO gene. This repeat may be distantly related to the helix-loop-helix motif, which mediate protein-protein interactions.
Q#85 - >Pbr026258.3[]	superfamily	277501	154	286	4.59228e-40	136.988	cl17173	AdoMet_MTases superfamily	N	-	Stop codon	S-adenosylmethionine-dependent methyltransferases (SAM or AdoMet-MTase), class I; AdoMet-MTases are enzymes that use S-adenosyl-L-methionine (SAM or AdoMet) as a substrate for methyltransfer, creating the product S-adenosyl-L-homocysteine (AdoHcy). There are at least five structurally distinct families of AdoMet-MTases, class I being the largest and most diverse. Within this class enzymes can be …
Q#86 - >Pbr026622.1[]	superfamily	252855	129	364	3.96912e-96	291.49	cl04821	DUF647 superfamily	-	-	Stop codon	Vitamin B6 photo-protection and homoeostasis; In plants, this domain plays a role in auxin-transport, plant growth and development and appears to be expressed by all cells in the plant as well as in plastids. The family has been shown to play a role in vitamin B6 photo-protection and homoeostasis in plants.
Q#87 - >Pbr026750.1[]	superfamily	275470	54	108	0.00336424	34.1413	cl00084	homeodomain superfamily	N	-	Stop codon	Homeodomain; DNA binding domains involved in the transcriptional regulation of key eukaryotic developmental processes; may bind to DNA as monomers or as homo- and/or heterodimers, in a sequence-specific manner.
Q#87 - >Pbr026750.1[]	superfamily	271815	176	210	0.00730153	32.956	cl17459	CHROMO superfamily	C	-	Stop codon	Chromatin organization modifier (chromo) domain is a conserved region of around 50 amino acids found in a variety of chromosomal proteins, which appear to play a role in the functional organization of the eukaryotic nucleus. Experimental evidence implicates the chromo domain in the binding activity of these proteins to methylated histone tails and maybe RNA. May occur as single instance, in a tan…
Q#88 - >Pbr026930.3[]	superfamily	276297	54	315	1.15567e-36	131.241	cl21453	PKc_like superfamily	-	-	Stop codon	Protein Kinases, catalytic domain; The protein kinase superfamily is mainly composed of the catalytic domains of serine/threonine-specific and tyrosine-specific protein kinases. It also includes RIO kinases, which are atypical serine protein kinases, aminoglycoside phosphotransferases, and choline kinases. These proteins catalyze the transfer of the gamma-phosphoryl group from ATP to hydroxyl gro…
Q#89 - >Pbr027412.1[]	superfamily	260261	30	90	1.77958e-12	57.6157	cl00207	HMA superfamily	-	-	Stop codon	Heavy-metal-associated domain (HMA) is a conserved domain of approximately 30 amino acid residues found in a number of proteins that transport or detoxify heavy metals, for example, the CPx-type heavy metal ATPases and copper chaperones. HMA domain contains two cysteine residues that are important in binding and transfer of metal ions, such as copper, cadmium, cobalt and zinc. In the case of copp…
Q#90 - >Pbr027431.1[]	superfamily	255523	403	508	2.80341e-43	149.507	cl10724	DUF2043 superfamily	-	-	Stop codon	Uncharacterized conserved protein (DUF2043); This is a 100 residue conserved region of a family of proteins found from fungi to humans. This region contains three conserved Cysteines and a motif of {CP}{y/l}{HG}.
Q#91 - >Pbr027457.1[]	superfamily	271753	27	171	1.85733e-34	117.425	cl14643	SRPBCC superfamily	-	-	Stop codon	START/RHO_alpha_C/PITP/Bet_v1/CoxG/CalC (SRPBCC) ligand-binding domain superfamily; SRPBCC domains have a deep hydrophobic ligand-binding pocket; they bind diverse ligands. Included in this superfamily are the steroidogenic acute regulatory protein (StAR)-related lipid transfer (START) domains of mammalian STARD1-STARD15, and the C-terminal catalytic domains of the alpha oxygenase subunit of Ries…
Q#92 - >Pbr027756.1[]	superfamily	276297	86	360	5.63863e-91	276.076	cl21453	PKc_like superfamily	-	-	Stop codon	Protein Kinases, catalytic domain; The protein kinase superfamily is mainly composed of the catalytic domains of serine/threonine-specific and tyrosine-specific protein kinases. It also includes RIO kinases, which are atypical serine protein kinases, aminoglycoside phosphotransferases, and choline kinases. These proteins catalyze the transfer of the gamma-phosphoryl group from ATP to hydroxyl gro…
Q#95 - >Pbr028610.1[]	superfamily	275483	5	450	0	997.337	cl00204	PFK superfamily	-	-	Stop codon	Phosphofructokinase, a key regulatory enzyme in glycolysis, catalyzes the phosphorylation of fructose-6-phosphate to fructose-1,6-biphosphate. The members belong to PFK family that includes ATP- and pyrophosphate (PPi)- dependent phosphofructokinases. Some members evolved by gene duplication and thus have a large C-terminal/N-terminal extension comprising a second PFK domain. Generally, ATP-PFKs …
Q#96 - >Pbr029247.1[]	superfamily	272146	300	616	4.96725e-104	321.008	cl21726	Anoctamin superfamily	-	-	Stop codon	Calcium-activated chloride channel; The family carries eight putative transmembrane domains, and, although it has no similarity to other known channel proteins, it is clearly a calcium-activated ionic channel. It is expressed in various secretory epithelia, the retina and sensory neurons, and mediates receptor-activated chloride currents in diverse physiological processes.
Q#96 - >Pbr029247.1[]	superfamily	258219	5	164	1.04728e-40	144.957	cl16507	RSN1_TM superfamily	-	-	Stop codon	Late exocytosis, associated with Golgi transport; This family represents the first three transmembrane regions of 11-TM proteins involved in vesicle transport. In S. cerevisiae these proteins are members of the yeast facilitator superfamily and are integral membrane proteins localized to the cell periphery, in particular to the bud-neck region. The distribution is consistent with a role in late e…
Q#97 - >Pbr029522.1[]	superfamily	261178	5	101	6.35681e-45	139.294	cl02104	Ribosomal_L36e superfamily	-	-	Stop codon	Ribosomal protein L36e; Ribosomal protein L36e.
Q#100 - >Pbr030100.1[]	superfamily	277460	21	435	1.57599e-54	186.752	cl10013	Glycosyltransferase_GTB_type superfamily	-	-	Stop codon	Glycosyltransferases catalyze the transfer of sugar moieties from activated donor molecules to specific acceptor molecules, forming glycosidic bonds. The acceptor molecule can be a lipid, a protein, a heterocyclic compound, or another carbohydrate residue. The structures of the formed glycoconjugates are extremely diverse, reflecting a wide range of biological functions. The members of this famil…
Q#102 - >Pbr030646.2[]	superfamily	249843	215	264	2.65053e-15	68.3223	cl08266	RCC1 superfamily	-	-	Stop codon	Regulator of chromosome condensation (RCC1) repeat; Regulator of chromosome condensation (RCC1) repeat.
Q#102 - >Pbr030646.2[]	superfamily	249843	267	318	2.48897e-14	65.6259	cl08266	RCC1 superfamily	-	-	Stop codon	Regulator of chromosome condensation (RCC1) repeat; Regulator of chromosome condensation (RCC1) repeat.
Q#102 - >Pbr030646.2[]	superfamily	249843	56	106	3.95055e-13	62.1591	cl08266	RCC1 superfamily	-	-	Stop codon	Regulator of chromosome condensation (RCC1) repeat; Regulator of chromosome condensation (RCC1) repeat.
Q#102 - >Pbr030646.2[]	superfamily	257859	199	228	6.55663e-09	49.7937	cl16296	RCC1_2 superfamily	-	-	Stop codon	Regulator of chromosome condensation (RCC1) repeat; Regulator of chromosome condensation (RCC1) repeat.
Q#102 - >Pbr030646.2[]	superfamily	249843	110	166	1.27507e-07	46.3659	cl08266	RCC1 superfamily	-	-	Stop codon	Regulator of chromosome condensation (RCC1) repeat; Regulator of chromosome condensation (RCC1) repeat.
Q#102 - >Pbr030646.2[]	superfamily	257859	305	334	3.88498e-07	44.7861	cl16296	RCC1_2 superfamily	-	-	Stop codon	Regulator of chromosome condensation (RCC1) repeat; Regulator of chromosome condensation (RCC1) repeat.
Q#102 - >Pbr030646.2[]	superfamily	249843	321	380	1.15935e-06	43.6695	cl08266	RCC1 superfamily	-	-	Stop codon	Regulator of chromosome condensation (RCC1) repeat; Regulator of chromosome condensation (RCC1) repeat.
Q#102 - >Pbr030646.2[]	superfamily	249843	9	53	2.72373e-06	42.8991	cl08266	RCC1 superfamily	-	-	Stop codon	Regulator of chromosome condensation (RCC1) repeat; Regulator of chromosome condensation (RCC1) repeat.
Q#103 - >Pbr030793.1[]	superfamily	271753	36	88	1.62517e-19	75.8758	cl14643	SRPBCC superfamily	NC	-	Stop codon	START/RHO_alpha_C/PITP/Bet_v1/CoxG/CalC (SRPBCC) ligand-binding domain superfamily; SRPBCC domains have a deep hydrophobic ligand-binding pocket; they bind diverse ligands. Included in this superfamily are the steroidogenic acute regulatory protein (StAR)-related lipid transfer (START) domains of mammalian STARD1-STARD15, and the C-terminal catalytic domains of the alpha oxygenase subunit of Ries…
Q#104 - >Pbr031542.1[]	superfamily	271590	66	119	2.75056e-18	77.5857	cl02542	DnaJ superfamily	-	-	Stop codon	DnaJ domain or J-domain. DnaJ/Hsp40 (heat shock protein 40) proteins are highly conserved and play crucial roles in protein translation, folding, unfolding, translocation, and degradation. They act primarily by stimulating the ATPase activity of Hsp70s, an important chaperonine family. Hsp40 proteins are characterized by the presence of a J domain, which mediates the interaction with Hsp70. They …
Q#104 - >Pbr031542.1[]	superfamily	256732	487	701	1.6838e-107	325.811	cl13378	DUF3444 superfamily	-	-	Stop codon	Domain of unknown function (DUF3444); This presumed domain is functionally uncharacterized. This domain is found in eukaryotes. This domain is about 210 amino acids in length. This domain is found associated with pfam00226. This domain has two conserved sequence motifs
Q#105 - >Pbr032523.2[]	superfamily	277499	4	44	1.06798e-09	49.2863	cl17169	RRM_SF superfamily	N	-	Stop codon	RNA recognition motif (RRM) superfamily; RRM, also known as RBD (RNA binding domain) or RNP (ribonucleoprotein domain), is a highly abundant domain in eukaryotes found in proteins involved in post-transcriptional gene expression processes including mRNA and rRNA processing, RNA export, and RNA stability. This domain is 90 amino acids in length and consists of a four-stranded beta-sheet packed aga…
Q#107 - >Pbr032917.1[]	superfamily	277520	111	385	3.17012e-112	329.591	cl21454	NADB_Rossmann superfamily	-	-	Stop codon	Rossmann-fold NAD(P)(+)-binding proteins; A large family of proteins that share a Rossmann-fold NAD(P)H/NAD(P)(+) binding (NADB) domain. The NADB domain is found in numerous dehydrogenases of metabolic pathways such as glycolysis, and many other redox enzymes. NAD binding involves numerous hydrogen-bonds and van der Waals contacts, in particular H-bonding of residues in a turn between the first s…
Q#108 - >Pbr032930.1[]	superfamily	276297	3	120	1.99096e-61	195.488	cl21453	PKc_like superfamily	C	-	Stop codon	Protein Kinases, catalytic domain; The protein kinase superfamily is mainly composed of the catalytic domains of serine/threonine-specific and tyrosine-specific protein kinases. It also includes RIO kinases, which are atypical serine protein kinases, aminoglycoside phosphotransferases, and choline kinases. These proteins catalyze the transfer of the gamma-phosphoryl group from ATP to hydroxyl gro…
Q#109 - >Pbr033215.1[]	superfamily	277441	170	200	5.15084e-05	39.2549	cl03252	PPR superfamily	-	-	Stop codon	PPR repeat; This repeat has no known function. It is about 35 amino acids long and found in up to 18 copies in some proteins. This family appears to be greatly expanded in plants. This repeat occurs in PET309, which may be involved in RNA stabilisation. This domain occurs in crp1 that is involved in RNA processing. This repeat is associated with a predicted plant protein that has a domain organis…
Q#109 - >Pbr033215.1[]	superfamily	277441	425	458	5.41016e-05	39.2549	cl03252	PPR superfamily	-	-	Stop codon	PPR repeat; This repeat has no known function. It is about 35 amino acids long and found in up to 18 copies in some proteins. This family appears to be greatly expanded in plants. This repeat occurs in PET309, which may be involved in RNA stabilisation. This domain occurs in crp1 that is involved in RNA processing. This repeat is associated with a predicted plant protein that has a domain organis…
Q#109 - >Pbr033215.1[]	superfamily	277441	249	276	8.6694e-05	38.5889	cl03252	PPR superfamily	-	-	Stop codon	PPR repeat; This repeat has no known function. It is about 35 amino acids long and found in up to 18 copies in some proteins. This family appears to be greatly expanded in plants. This repeat occurs in PET309, which may be involved in RNA stabilisation. This domain occurs in crp1 that is involved in RNA processing. This repeat is associated with a predicted plant protein that has a domain organis…
Q#109 - >Pbr033215.1[]	superfamily	277441	319	351	0.000160338	38.2051	cl03252	PPR superfamily	-	-	Stop codon	PPR repeat; This repeat has no known function. It is about 35 amino acids long and found in up to 18 copies in some proteins. This family appears to be greatly expanded in plants. This repeat occurs in PET309, which may be involved in RNA stabilisation. This domain occurs in crp1 that is involved in RNA processing. This repeat is associated with a predicted plant protein that has a domain organis…
Q#109 - >Pbr033215.1[]	superfamily	259491	625	694	0.000255257	40.3425	cl21198	CDV3 superfamily	N	-	Stop codon	Carnitine deficiency-associated protein 3; This family of proteins is found in eukaryotes. Proteins in this family are typically between 128 and 251 amino acids in length. CDV3 is also known as TPP36 - tyrosine-phosphorylated protein 36. The function is not known.
Q#109 - >Pbr033215.1[]	superfamily	277607	571	648	0.00042673	38.9311	cl22892	DAZAP2 superfamily	N	-	Stop codon	DAZ associated protein 2 (DAZAP2); DAZ associated protein 2 has a highly conserved sequence throughout evolution including a conserved polyproline region and several SH2/SH3 binding sites. It occurs as a single copy gene with a four-exon organisation and is located on chromosome 12. It encodes a ubiquitously expressed protein and binds to DAZ and DAZL1 through DAZ repeats.
Q#109 - >Pbr033215.1[]	superfamily	277441	399	431	0.00193316	35.1235	cl03252	PPR superfamily	-	-	Stop codon	PPR repeat; This repeat has no known function. It is about 35 amino acids long and found in up to 18 copies in some proteins. This family appears to be greatly expanded in plants. This repeat occurs in PET309, which may be involved in RNA stabilisation. This domain occurs in crp1 that is involved in RNA processing. This repeat is associated with a predicted plant protein that has a domain organis…
Q#109 - >Pbr033215.1[]	superfamily	277441	213	247	0.00460067	33.9679	cl03252	PPR superfamily	-	-	Stop codon	PPR repeat; This repeat has no known function. It is about 35 amino acids long and found in up to 18 copies in some proteins. This family appears to be greatly expanded in plants. This repeat occurs in PET309, which may be involved in RNA stabilisation. This domain occurs in crp1 that is involved in RNA processing. This repeat is associated with a predicted plant protein that has a domain organis…
Q#109 - >Pbr033215.1[]	superfamily	277441	498	528	0.00705363	33.4769	cl03252	PPR superfamily	-	-	Stop codon	PPR repeat; This repeat has no known function. It is about 35 amino acids long and found in up to 18 copies in some proteins. This family appears to be greatly expanded in plants. This repeat occurs in PET309, which may be involved in RNA stabilisation. This domain occurs in crp1 that is involved in RNA processing. This repeat is associated with a predicted plant protein that has a domain organis…
Q#110 - >Pbr034268.1[]	superfamily	253602	36	134	1.43661e-28	100.063	cl05607	Med22 superfamily	-	-	Stop codon	Surfeit locus protein 5 subunit 22 of Mediator complex; This family consists of several eukaryotic Surfeit locus protein 5 (SURF5) sequences. The human Surfeit locus has been mapped on chromosome 9q34.1. The locus includes six tightly clustered housekeeping genes (Surf1-6), and the gene organisation is similar in human, mouse and chicken Surfeit locus. The Med22 subunit of Mediator complex is par…
Q#111 - >Pbr034663.1[]	superfamily	275769	720	832	8.85532e-13	65.0974	cl02529	ANK superfamily	-	-	Stop codon	ankyrin repeats; ankyrin repeats mediate protein-protein interactions in very diverse families of proteins. The number of ANK repeats in a protein can range from 2 to over 20 (ankyrins, for example). ANK repeats may occur in combinations with other types of domains. The structural repeat unit contains two antiparallel helices and a beta-hairpin, repeats are stacked in a superhelical arrangement; …
Q#111 - >Pbr034663.1[]	superfamily	262089	18	136	1.7905e-70	229.226	cl04295	CG-1 superfamily	-	-	Stop codon	CG-1 domain; CG-1 domains are highly conserved domains of about 130 amino-acid residues containing a predicted bipartite NLS and named after a partial cDNA clone isolated from parsley encoding a sequence-specific DNA-binding protein. CG-1 domains are associated with CAMTA proteins (for CAlModulin -binding Transcription Activator) that are transcription factors containing a calmodulin -binding dom…
Q#111 - >Pbr034663.1[]	superfamily	249997	972	992	0.000127609	38.4725	cl23499	IQ superfamily	-	-	Stop codon	IQ calmodulin-binding motif; Calmodulin-binding motif.
Q#111 - >Pbr034663.1[]	superfamily	265755	520	624	0.00926584	35.1046	cl15674	IPT superfamily	-	-	Stop codon	Immunoglobulin-like fold, Plexins, Transcription factors (IPT). IPTs are also known as Transcription factor ImmunoGlobin (TIG) domains. They are present in intracellular transcription factors, cell surface receptors (such as plexins and scatter factor receptors), as well as, cyclodextrin glycosyltransferase and similar enzymes. Although they are involved in DNA binding in transcription factors, t…
Q#112 - >Pbr034764.1[]	superfamily	277541	67	154	1.90398e-27	101.862	cl21494	Esterase_lipase superfamily	-	-	Stop codon	Esterases and lipases (includes fungal lipases, cholinesterases, etc.) These enzymes act on carboxylic esters (EC
Q#113 - >Pbr034866.1[]	superfamily	277499	3	71	2.19621e-34	115.025	cl17169	RRM_SF superfamily	-	-	Stop codon	RNA recognition motif (RRM) superfamily; RRM, also known as RBD (RNA binding domain) or RNP (ribonucleoprotein domain), is a highly abundant domain in eukaryotes found in proteins involved in post-transcriptional gene expression processes including mRNA and rRNA processing, RNA export, and RNA stability. This domain is 90 amino acids in length and consists of a four-stranded beta-sheet packed aga…
Q#113 - >Pbr034866.1[]	superfamily	189387	92	107	2.71269e-05	38.2041	cl23330	zf-CCHC superfamily	-	-	Stop codon	Zinc knuckle; The zinc knuckle is a zinc binding motif composed of the the following CX2CX4HX4C where X can be any amino acid. The motifs are mostly from retroviral gag proteins (nucleocapsid). Prototype structure is from HIV. Also contains members involved in eukaryotic gene regulation, such as C. elegans GLH-1. Structure is an 18-residue zinc finger.
Q#114 - >Pbr034878.1[]	superfamily	271593	291	589	6.9923e-69	223.366	cl02567	WD40 superfamily	-	-	Stop codon	WD40 domain, found in a number of eukaryotic proteins that cover a wide variety of functions including adaptor/regulatory modules in signal transduction, pre-mRNA processing and cytoskeleton assembly; typically contains a GH dipeptide 11-24 residues from its N-terminus and the WD dipeptide at its C-terminus and is 40 residues long, hence the name WD40; between GH and WD lies a conserved core; ser…
Q#115 - >Pbr035016.2[]	superfamily	267823	91	268	8.54196e-62	191.987	cl19470	PTS_2-RNA superfamily	-	-	Stop codon	RNA 2'-phosphotransferase, Tpt1 / KptA family; Tpt1 catalyses the last step of tRNA splicing in yeast. It transfers the splice junction 2'-phosphate from ligated tRNA to NAD, to produce ADP-ribose 1"-2"-cyclic phosphate. This is presumed to be followed by a transesterification step to release the RNA. The first step of this reaction is similar to that catalysed by some bacterial toxins. #=GF CC E…
Q#116 - >Pbr035135.2[]	superfamily	276297	16	250	6.29706e-146	425.233	cl21453	PKc_like superfamily	-	-	Stop codon	Protein Kinases, catalytic domain; The protein kinase superfamily is mainly composed of the catalytic domains of serine/threonine-specific and tyrosine-specific protein kinases. It also includes RIO kinases, which are atypical serine protein kinases, aminoglycoside phosphotransferases, and choline kinases. These proteins catalyze the transfer of the gamma-phosphoryl group from ATP to hydroxyl gro…
Q#118 - >Pbr036057.1[]	superfamily	253284	10	312	1.22399e-149	421.025	cl05279	DUF789 superfamily	-	-	Stop codon	Protein of unknown function (DUF789); This family consists of several plant proteins of unknown function.
Q#119 - >Pbr036209.1[]	superfamily	258715	504	746	3.80093e-108	327.73	cl20574	SEO_C superfamily	-	-	Stop codon	Sieve element occlusion C-terminus; Sieve element occlusion (SEO) proteins, or forisomes, are phloem proteins which accumulate during sieve element differentiation. This domain represents the C-terminus of SEO proteins.
Q#119 - >Pbr036209.1[]	superfamily	258714	38	339	4.41462e-60	202.896	cl20573	SEO_N superfamily	-	-	Stop codon	Sieve element occlusion N-terminus; Sieve element occlusion (SEO) proteins, or forisomes, are phloem proteins which accumulate during sieve element differentiation. This domain represents the N-terminus of SEO proteins.
Q#120 - >Pbr036256.1[]	superfamily	215064	404	505	2.44566e-65	208.03	cl18318	PLN00122 superfamily	N	-	Stop codon	serine/threonine protein phosphatase 2A; Provisional
Q#120 - >Pbr036256.1[]	superfamily	215064	34	107	1.10542e-10	58.9577	cl18318	PLN00122 superfamily	C	-	Stop codon	serine/threonine protein phosphatase 2A; Provisional
Q#121 - >Pbr037139.1[]	superfamily	276054	51	525	4.75713e-140	417.612	cl14607	OPT superfamily	C	-	Stop codon	OPT oligopeptide transporter protein; The OPT family of oligopeptide transporters is distinct from the ABC pfam00005 and PTR pfam00854 transporter families. OPT transporters were first recognized in fungi (Candida albicans and Schizosaccharomyces pombe), but this alignment also includes orthologues from Arabidopsis thaliana. OPT transporters are thought to have 12-14 transmembrane domains and con…
Q#122 - >Pbr037367.1[]	superfamily	276297	390	655	1.08343e-85	270.298	cl21453	PKc_like superfamily	-	-	Stop codon	Protein Kinases, catalytic domain; The protein kinase superfamily is mainly composed of the catalytic domains of serine/threonine-specific and tyrosine-specific protein kinases. It also includes RIO kinases, which are atypical serine protein kinases, aminoglycoside phosphotransferases, and choline kinases. These proteins catalyze the transfer of the gamma-phosphoryl group from ATP to hydroxyl gro…
Q#122 - >Pbr037367.1[]	superfamily	265423	60	305	4.53226e-73	235.586	cl14058	lectin_L-type superfamily	-	-	Stop codon	legume lectins; The L-type (legume-type) lectins are a highly diverse family of carbohydrate binding proteins that generally display no enzymatic activity toward the sugars they bind. This family includes arcelin, concanavalinA, the lectin-like receptor kinases, the ERGIC-53/VIP36/EMP46 type1 transmembrane proteins, and an alpha-amylase inhibitor. L-type lectins have a dome-shaped beta-barrel car…
Q#123 - >Pbr038123.1[]	superfamily	271838	16	854	0	1502.43	cl19114	RNAP_largest_subunit_N superfamily	-	-	Stop codon	Largest subunit of RNA polymerase (RNAP), N-terminal domain; This region represents the N-terminal domain of the largest subunit of RNA polymerase (RNAP). RNAP is a large multi-protein complex responsible for the synthesis of RNA. It is the principle enzyme of the transcription process, and is a final target in many regulatory pathways that control gene expression in all living cells. At least th…
Q#123 - >Pbr038123.1[]	superfamily	277468	1037	1449	0	784.086	cl11429	RNAP_largest_subunit_C superfamily	-	-	Stop codon	Largest subunit of RNA polymerase (RNAP), C-terminal domain; RNA polymerase (RNAP) is a large multi-subunit complex responsible for the synthesis of RNA. It is the principal enzyme of the transcription process, and is the final target in many regulatory pathways that control gene expression in all living cells. At least three distinct RNAP complexes are found in eukaryotic nuclei, RNAP I, RNAP II…
Q#123 - >Pbr038123.1[]	superfamily	252929	874	1058	2.94725e-91	292.468	cl04878	RNA_pol_Rpb1_6 superfamily	-	-	Stop codon	RNA polymerase Rpb1, domain 6; RNA polymerases catalyse the DNA dependent polymerization of RNA. Prokaryotes contain a single RNA polymerase compared to three in eukaryotes (not including mitochondrial. and chloroplast polymerases). This domain, domain 6, represents a mobile module of the RNA polymerase. Domain 6 forms part of the shelf module. This family appears to be specific to the largest su…
Q#123 - >Pbr038123.1[]	superfamily	113760	1548	1561	3.64134e-05	40.76	cl15902	RNA_pol_Rpb1_R superfamily	-	-	Stop codon	RNA polymerase Rpb1 C-terminal repeat; The repetitive C-terminal domain (CTD) of Rpb1 (RNA polymerase Pol II) plays a critical role in the regulation of gene expression. The activity of the CTD is dependent on its state of phosphorylation.
Q#123 - >Pbr038123.1[]	superfamily	113760	1562	1575	0.000143019	39.2192	cl15902	RNA_pol_Rpb1_R superfamily	-	-	Stop codon	RNA polymerase Rpb1 C-terminal repeat; The repetitive C-terminal domain (CTD) of Rpb1 (RNA polymerase Pol II) plays a critical role in the regulation of gene expression. The activity of the CTD is dependent on its state of phosphorylation.
Q#123 - >Pbr038123.1[]	superfamily	113760	1618	1630	0.000731668	36.908	cl15902	RNA_pol_Rpb1_R superfamily	-	-	Stop codon	RNA polymerase Rpb1 C-terminal repeat; The repetitive C-terminal domain (CTD) of Rpb1 (RNA polymerase Pol II) plays a critical role in the regulation of gene expression. The activity of the CTD is dependent on its state of phosphorylation.
Q#125 - >Pbr038684.1[]	superfamily	275616	126	196	6.52619e-15	66.7618	cl00519	Oligomerization superfamily	C	-	Stop codon	Oligomerization domain; In yeasts, this domain is required for the oligomerization of ATP synthase subunit 9 into a ring structure.
Q#126 - >Pbr039118.1[]	superfamily	277543	15	59	5.66807e-13	61.8226	cl21498	SANT superfamily	-	-	Stop codon	'SWI3, ADA2, N-CoR and TFIIIB' DNA-binding domains. Tandem copies of the domain bind telomeric DNA tandem repeatsas part of the capping complex. Binding is sequence dependent for repeats which contain the G/C rich motif [C2-3 A (CA)1-6]. The domain is also found in regulatory transcriptional repressor complexes where it also binds DNA.
Q#126 - >Pbr039118.1[]	superfamily	277543	68	109	7.29696e-11	55.6594	cl21498	SANT superfamily	-	-	Stop codon	'SWI3, ADA2, N-CoR and TFIIIB' DNA-binding domains. Tandem copies of the domain bind telomeric DNA tandem repeatsas part of the capping complex. Binding is sequence dependent for repeats which contain the G/C rich motif [C2-3 A (CA)1-6]. The domain is also found in regulatory transcriptional repressor complexes where it also binds DNA.
Q#128 - >Pbr040500.1[]	superfamily	275693	23	475	1.02547e-177	508.692	cl01046	BglB superfamily	-	-	Stop codon	Beta-glucosidase/6-phospho-beta-glucosidase/beta-galactosidase [Carbohydrate transport and metabolism]; linked to 3D-structure
Q#129 - >Pbr040554.2[]	superfamily	277601	8	71	4.9093e-09	50.421	cl22886	GGCT_like superfamily	C	-	Stop codon	GGCT-like domains, also called AIG2-like family. Gamma-glutamyl cyclotransferase (GGCT) catalyzes the formation of pyroglutamic acid (5-oxoproline) from dipeptides containing gamma-glutamyl, and is a dimeric protein. In Homo sapiens, the protein is encoded by the gene C7orf24, and the enzyme participates in the gamma-glutamyl cycle. Hereditary defects in the gamma-glutamyl cycle have been describ…
Q#131 - >Pbr040833.1[]	superfamily	277384	158	194	5.33492e-08	47.0647	cl00155	UBQ superfamily	C	-	Stop codon	Ubiquitin-like proteins; Ubiquitin homologs; Includes ubiquitin and ubiquitin-like proteins. Ubiquitin-mediated proteolysis is part of the regulated turnover of proteins required for controlling cell cycle progression. Other family members are protein modifiers that perform a wide range of functions. Ubiquitination usually results in a covalent bond between the C-terminus of ubiquitin and the eps…
Q#132 - >Pbr041073.1[]	superfamily	243187	320	492	3.63727e-104	311.041	cl02789	EFG_like_IV superfamily	-	-	Stop codon	Elongation Factor G-like domain IV. This family includes the translational elongation factor termed EF-2 (for Archaea and Eukarya) and EF-G (for Bacteria), ribosomal protection proteins that mediate tetracycline resistance and, an evolutionarily conserved U5 snRNP-specific protein (U5-116kD). In complex with GTP, EF-G/EF-2 promotes the translocation step of translation. During translocation the p…
Q#132 - >Pbr041073.1[]	superfamily	261447	488	566	1.43707e-50	167.717	cl02785	Elongation_Factor_C superfamily	-	-	Stop codon	Elongation factor G C-terminus. This domain includes the carboxyl terminal regions of elongation factors (EFs) bacterial EF-G, eukaryotic and archeal EF-2 and eukaryotic mitochondrial mtEFG1s and mtEFG2s. This group also includes proteins similar to the ribosomal protection proteins Tet(M) and Tet(O), BipA, LepA and, spliceosomal proteins
Q#132 - >Pbr041073.1[]	superfamily	261449	137	229	1.03304e-40	141.546	cl02787	Translation_Factor_II_like superfamily	-	-	Stop codon	Translation_Factor_II_like
Q#132 - >Pbr041073.1[]	superfamily	258632	248	317	6.9438e-14	65.5279	cl20541	EFG_II superfamily	-	-	Stop codon	Elongation Factor G, domain II; This domain is found in Elongation Factor G. It shares a similar structure with domain V (pfam00679).
Q#133 - >Pbr041575.1[]	superfamily	261446	79	216	2.43795e-59	186.196	cl02784	Chelatase_Class_II superfamily	-	-	Stop codon	Class II Chelatase
Q#133 - >Pbr041575.1[]	superfamily	261446	17	52	1.03355e-09	55.2686	cl02784	Chelatase_Class_II superfamily	NC	-	Stop codon	Class II Chelatase
Q#1 - >Pbr000440.1[]	superfamily	253839	60	242	5.38389e-72	219.147	cl05927	ATP11 superfamily	-	-	Premature stop codon	ATP11 protein; This family consists of several eukaryotic ATP11 proteins. In Saccharomyces cerevisiae, expression of functional F1-ATPase requires two proteins encoded by the ATP11 and ATP12 genes. Atp11p is a molecular chaperone of the mitochondrial matrix that participates in the biogenesis pathway to form F1, the catalytic unit of the ATP synthase.
Q#2 - >Pbr000654.1[]	superfamily	237995	53	155	4.00045e-15	70.0335	cl16927	B_lectin superfamily	-	-	Premature stop codon	Bulb-type mannose-specific lectin. The domain contains a three-fold internal repeat (beta-prism architecture). The consensus sequence motif QXDXNXVXY is involved in alpha-D-mannose recognition. Lectins are carbohydrate-binding proteins which specifically recognize diverse carbohydrates and mediate a wide variety of biological processes, such as cell-cell and host-pathogen interactions, serum glyc…
Q#2 - >Pbr000654.1[]	superfamily	201524	260	333	6.37054e-07	46.5045	cl03036	S_locus_glycop superfamily	N	-	Premature stop codon	S-locus glycoprotein family; In Brassicaceae, self-incompatible plants have a self/non-self recognition system. This is sporophytically controlled by multiple alleles at a single locus (S). S-locus glycoproteins, as well as S-receptor kinases, are in linkage with the S-alleles.
Q#2 - >Pbr000654.1[]	superfamily	260198	373	436	0.00137969	36.2602	cl00112	PAN_APPLE superfamily	N	-	Premature stop codon	PAN/APPLE-like domain; present in N-terminal (N) domains of plasminogen/ hepatocyte growth factor proteins, plasma prekallikrein/coagulation factor XI and microneme antigen proteins, plant receptor-like protein kinases, and various nematode and leech anti-platelet proteins. Common structural features include two disulfide bonds that link the alpha-helix to the central region of the protein. PAN d…
Q#3 - >Pbr000767.1[]	superfamily	277559	454	741	4.06193e-120	361.909	cl21719	Pumilio superfamily	-	-	Premature stop codon	Pumilio-family RNA binding domain; Puf repeats (also labelled PUM-HD or Pumilio homology domain) mediate sequence specific RNA binding in fly Pumilio, worm FBF-1 and FBF-2, and many other proteins such as vertebrate Pumilio. These proteins function as translational repressors in early embryonic development by binding to sequences in the 3' UTR of target mRNAs, such as the nanos response element (…
Q#4 - >Pbr001669.1[]	superfamily	254253	620	784	7.11061e-56	189.704	cl20338	SecA_SW superfamily	-	-	Premature stop codon	SecA Wing and Scaffold domain; SecA protein binds to the plasma membrane where it interacts with proOmpA to support translocation of proOmpA through the membrane. SecA protein achieves this translocation, in association with SecY protein, in an ATP dependent manner. This family is composed of two C-terminal alpha helical subdomains
Q#4 - >Pbr001669.1[]	superfamily	261576	225	313	1.46237e-27	106.383	cl03078	SecA_PP_bind superfamily	-	-	Premature stop codon	SecA preprotein cross-linking domain; The SecA ATPase is involved in the insertion and retraction of preproteins through the plasma membrane. This domain has been found to cross-link to preproteins, thought to indicate a role in preprotein binding. The pre-protein cross-linking domain is comprised of two sub domains that are inserted within the ATPase domain.
Q#5 - >Pbr001883.1[]	superfamily	276297	367	630	7.45267e-98	300.729	cl21453	PKc_like superfamily	-	-	Premature stop codon	Protein Kinases, catalytic domain; The protein kinase superfamily is mainly composed of the catalytic domains of serine/threonine-specific and tyrosine-specific protein kinases. It also includes RIO kinases, which are atypical serine protein kinases, aminoglycoside phosphotransferases, and choline kinases. These proteins catalyze the transfer of the gamma-phosphoryl group from ATP to hydroxyl gro…
Q#5 - >Pbr001883.1[]	superfamily	265423	29	274	5.77025e-71	229.038	cl14058	lectin_L-type superfamily	-	-	Premature stop codon	legume lectins; The L-type (legume-type) lectins are a highly diverse family of carbohydrate binding proteins that generally display no enzymatic activity toward the sugars they bind. This family includes arcelin, concanavalinA, the lectin-like receptor kinases, the ERGIC-53/VIP36/EMP46 type1 transmembrane proteins, and an alpha-amylase inhibitor. L-type lectins have a dome-shaped beta-barrel car…
Q#6 - >Pbr002042.1[]	superfamily	260146	72	129	2.77347e-10	54.5785	cl00033	AP2 superfamily	-	-	Premature stop codon	DNA-binding domain found in transcription regulators in plants such as APETALA2 and EREBP (ethylene responsive element binding protein). In EREBPs the domain specifically binds to the 11bp GCC box of the ethylene response element (ERE), a promotor element essential for ethylene responsiveness. EREBPs and the C-repeat binding factor CBF1, which is involved in stress response, contain a single copy…
Q#8 - >Pbr002181.2[]	superfamily	276297	4	294	9.05121e-148	436.965	cl21453	PKc_like superfamily	-	-	Premature stop codon	Protein Kinases, catalytic domain; The protein kinase superfamily is mainly composed of the catalytic domains of serine/threonine-specific and tyrosine-specific protein kinases. It also includes RIO kinases, which are atypical serine protein kinases, aminoglycoside phosphotransferases, and choline kinases. These proteins catalyze the transfer of the gamma-phosphoryl group from ATP to hydroxyl gro…
Q#9 - >Pbr002269.1[]	superfamily	276201	189	236	9.06415e-05	38.1956	cl17238	RING superfamily	-	-	Premature stop codon	RING-finger (Really Interesting New Gene) domain, a specialized type of Zn-finger of 40 to 60 residues that binds two atoms of zinc; defined by the 'cross-brace' motif C-X2-C-X(9-39)-C-X(1-3)- H-X(2-3)-(N/C/H)-X2-C-X(4-48)C-X2-C; probably involved in mediating protein-protein interactions; identified in a proteins with a wide range of functions such as viral replication, signal transduction, and …
Q#9 - >Pbr002269.1[]	superfamily	258737	236	296	4.21244e-32	112.246	cl20581	zinc_ribbon_6 superfamily	-	-	Premature stop codon	Zinc-ribbon; This is a typical zinc-ribbon finger, with each pair of zinc-ligands coming from more-or-less either side of two knuckles. It is found in eukaryotes.
Q#9 - >Pbr002269.1[]	superfamily	268214	44	137	2.28602e-17	73.8931	cl19861	zf-CHY superfamily	-	-	Premature stop codon	CHY zinc finger; This family of domains are likely to bind to zinc ions. They contain many conserved cysteine and histidine residues. We have named this domain after the N-terminal motif CXHY. This domain can be found in isolation in some proteins, but is also often associated with pfam00097. One of the proteins in this family is a mitochondrial intermembrane space protein called Hot13. This prot…
Q#10 - >Pbr002538.1[]	superfamily	252409	370	511	2.20359e-69	220.518	cl04418	YTH superfamily	-	-	Premature stop codon	YT521-B-like domain; A protein of the YTH family has been shown to selectively remove transcripts of meiosis-specific genes expressed in mitotic cells. It has been speculated that in higher eukaryotic YTH-family members may be involved in similar mechanisms to suppress gene regulation during gametogenesis or general silencing. The rat protein YT521-B is a tyrosine-phosphorylated nuclear protein, …
Q#11 - >Pbr002568.1[]	superfamily	261447	514	593	1.58671e-33	121.494	cl02785	Elongation_Factor_C superfamily	-	-	Premature stop codon	Elongation factor G C-terminus. This domain includes the carboxyl terminal regions of elongation factors (EFs) bacterial EF-G, eukaryotic and archeal EF-2 and eukaryotic mitochondrial mtEFG1s and mtEFG2s. This group also includes proteins similar to the ribosomal protection proteins Tet(M) and Tet(O), BipA, LepA and, spliceosomal proteins
Q#11 - >Pbr002568.1[]	superfamily	277521	9	179	3.42263e-96	294.139	cl21455	P-loop_NTPase superfamily	-	-	Premature stop codon	P-loop containing Nucleoside Triphosphate Hydrolases; Members of the P-loop NTPase domain superfamily are characterized by a conserved nucleotide phosphate-binding motif, also referred to as the Walker A motif (GxxxxGK[S/T], where x is any residue), and the Walker B motif (hhhh[D/E], where h is a hydrophobic residue). The Walker A and B motifs bind the beta-gamma phosphate moiety of the bound nuc…
Q#11 - >Pbr002568.1[]	superfamily	243187	464	518	5.37526e-11	60.6618	cl02789	EFG_like_IV superfamily	N	-	Premature stop codon	Elongation Factor G-like domain IV. This family includes the translational elongation factor termed EF-2 (for Archaea and Eukarya) and EF-G (for Bacteria), ribosomal protection proteins that mediate tetracycline resistance and, an evolutionarily conserved U5 snRNP-specific protein (U5-116kD). In complex with GTP, EF-G/EF-2 promotes the translocation step of translation. During translocation the p…
Q#13 - >Pbr003303.1[]	superfamily	251250	1058	1844	0	698.425	cl15642	Glucan_synthase superfamily	-	-	Premature stop codon	1,3-beta-glucan synthase component; This family consists of various 1,3-beta-glucan synthase components including Gls1, Gls2 and Gls3 from yeast. 1,3-beta-glucan synthase EC
Q#13 - >Pbr003303.1[]	superfamily	258468	322	438	2.77906e-61	203.924	cl16776	FKS1_dom1 superfamily	-	-	Premature stop codon	1,3-beta-glucan synthase subunit FKS1, domain-1; The FKS1_dom1 domain is likely to be the 'Class I' region just N-terminal to the first set of transmembrane helices that is involved in 1,3-beta-glucan synthesis itself. This family is found on proteins with family Glucan_synthase, pfam02364.
Q#14 - >Pbr003553.1[]	superfamily	255871	13	45	0.000193671	37.5741	cl10955	WGG superfamily	N	-	Premature stop codon	Pre-rRNA-processing protein TSR2; This entry represents the central conserved section of a family of proteins described as pre-rRNA-processing protein TSR2. The region has a distinctive WGG motif but the function is unknown.
Q#15 - >Pbr003689.1[]	superfamily	277501	156	196	0.00019144	39.1999	cl17173	AdoMet_MTases superfamily	N	-	Premature stop codon	S-adenosylmethionine-dependent methyltransferases (SAM or AdoMet-MTase), class I; AdoMet-MTases are enzymes that use S-adenosyl-L-methionine (SAM or AdoMet) as a substrate for methyltransfer, creating the product S-adenosyl-L-homocysteine (AdoHcy). There are at least five structurally distinct families of AdoMet-MTases, class I being the largest and most diverse. Within this class enzymes can be …
Q#15 - >Pbr003689.1[]	superfamily	277614	111	183	0.00135814	37.5968	cl22899	UTRA superfamily	C	-	Premature stop codon	UTRA domain; The UbiC transcription regulator-associated (UTRA) domain is a conserved ligand-binding domain that has a similar fold to pfam04345. It is believed to modulate activity of bacterial transcription factors in response to binding small molecules.
Q#16 - >Pbr004253.1[]	superfamily	277532	45	233	0.000342575	41.5305	cl21472	MFS superfamily	C	-	Premature stop codon	The Major Facilitator Superfamily (MFS) is a large and diverse group of secondary transporters that includes uniporters, symporters, and antiporters. MFS proteins facilitate the transport across cytoplasmic or internal membranes of a variety of substrates including ions, sugar phosphates, drugs, neurotransmitters, nucleosides, amino acids, and peptides. They do so using the electrochemical potent…
Q#19 - >Pbr004697.2[]	superfamily	260273	30	198	9.23341e-28	103.503	cl00220	cysteine_hydrolases superfamily	-	-	Premature stop codon	Cysteine hydrolases; This family contains amidohydrolases, like CSHase (N-carbamoylsarcosine amidohydrolase), involved in creatine metabolism and nicotinamidase, converting nicotinamide to nicotinic acid and ammonia in the pyridine nucleotide cycle. It also contains isochorismatase, an enzyme that catalyzes the conversion of isochorismate to 2,3-dihydroxybenzoate and pyruvate, via the hydrolysis …
Q#20 - >Pbr004825.1[]	superfamily	277521	1196	1320	1.39445e-29	113.487	cl21455	P-loop_NTPase superfamily	-	-	Premature stop codon	P-loop containing Nucleoside Triphosphate Hydrolases; Members of the P-loop NTPase domain superfamily are characterized by a conserved nucleotide phosphate-binding motif, also referred to as the Walker A motif (GxxxxGK[S/T], where x is any residue), and the Walker B motif (hhhh[D/E], where h is a hydrophobic residue). The Walker A and B motifs bind the beta-gamma phosphate moiety of the bound nuc…
Q#20 - >Pbr004825.1[]	superfamily	277521	603	748	2.28679e-22	93.556	cl21455	P-loop_NTPase superfamily	-	-	Premature stop codon	P-loop containing Nucleoside Triphosphate Hydrolases; Members of the P-loop NTPase domain superfamily are characterized by a conserved nucleotide phosphate-binding motif, also referred to as the Walker A motif (GxxxxGK[S/T], where x is any residue), and the Walker B motif (hhhh[D/E], where h is a hydrophobic residue). The Walker A and B motifs bind the beta-gamma phosphate moiety of the bound nuc…
Q#20 - >Pbr004825.1[]	superfamily	258159	339	478	3.01052e-55	187.099	cl16460	DBINO superfamily	-	-	Premature stop codon	DNA-binding domain; DBINO is a DNA-binding domain found on global transcription activator SNF2L1 proteins and chromatin re-modelling proteins.
Q#21 - >Pbr004907.1[]	superfamily	261204	163	219	3.05524e-37	127.813	cl02165	CBFB_NFYA superfamily	-	-	Premature stop codon	CCAAT-binding transcription factor (CBF-B/NF-YA) subunit B; CCAAT-binding transcription factor (CBF-B/NF-YA) subunit B.
Q#22 - >Pbr005026.2[]	superfamily	271590	47	87	2.94413e-15	67.1853	cl02542	DnaJ superfamily	N	-	Premature stop codon	DnaJ domain or J-domain. DnaJ/Hsp40 (heat shock protein 40) proteins are highly conserved and play crucial roles in protein translation, folding, unfolding, translocation, and degradation. They act primarily by stimulating the ATPase activity of Hsp70s, an important chaperonine family. Hsp40 proteins are characterized by the presence of a J domain, which mediates the interaction with Hsp70. They …
Q#23 - >Pbr005309.1[]	superfamily	277431	9	50	2.86198e-13	63.0148	cl01911	Pectinesterase superfamily	C	-	Premature stop codon	Pectinesterase; Pectinesterase.
Q#25 - >Pbr005374.1[]	superfamily	277521	305	398	4.15062e-12	63.1252	cl21455	P-loop_NTPase superfamily	N	-	Premature stop codon	P-loop containing Nucleoside Triphosphate Hydrolases; Members of the P-loop NTPase domain superfamily are characterized by a conserved nucleotide phosphate-binding motif, also referred to as the Walker A motif (GxxxxGK[S/T], where x is any residue), and the Walker B motif (hhhh[D/E], where h is a hydrophobic residue). The Walker A and B motifs bind the beta-gamma phosphate moiety of the bound nuc…
Q#25 - >Pbr005374.1[]	superfamily	277521	401	536	1.44767e-10	58.0181	cl21455	P-loop_NTPase superfamily	-	-	Premature stop codon	P-loop containing Nucleoside Triphosphate Hydrolases; Members of the P-loop NTPase domain superfamily are characterized by a conserved nucleotide phosphate-binding motif, also referred to as the Walker A motif (GxxxxGK[S/T], where x is any residue), and the Walker B motif (hhhh[D/E], where h is a hydrophobic residue). The Walker A and B motifs bind the beta-gamma phosphate moiety of the bound nuc…
Q#25 - >Pbr005374.1[]	superfamily	262181	590	680	1.11859e-41	145.053	cl04503	HA2 superfamily	-	-	Premature stop codon	Helicase associated domain (HA2); This presumed domain is about 90 amino acid residues in length. It is found is a diverse set of RNA helicases. Its function is unknown, however it seems likely to be involved in nucleic acid binding.
Q#27 - >Pbr005479.1[]	superfamily	261158	89	184	2.07625e-10	53.7412	cl02041	Cyt-b5 superfamily	-	-	Premature stop codon	Cytochrome b5-like Heme/Steroid binding domain; This family includes heme binding domains from a diverse range of proteins. This family also includes proteins that bind to steroids. The family includes progesterone receptors. Many members of this subfamily are membrane anchored by an N-terminal transmembrane alpha helix. This family also includes a domain in some chitin synthases. There is no kno…
Q#28 - >Pbr006103.1[]	superfamily	265785	169	337	1.12478e-38	138.672	cl15787	SEC14 superfamily	-	-	Premature stop codon	Sec14p-like lipid-binding domain. Found in secretory proteins, such as S. cerevisiae phosphatidylinositol transfer protein (Sec14p), and in lipid regulated proteins such as RhoGAPs, RhoGEFs and neurofibromin (NF1). SEC14 domain of Dbl is known to associate with G protein beta/gamma subunits.
Q#28 - >Pbr006103.1[]	superfamily	266490	102	148	1.62561e-11	57.9447	cl16919	CRAL_TRIO_N superfamily	-	-	Premature stop codon	CRAL/TRIO, N-terminal domain; This all-alpha domain is found to the N-terminus of pfam00650.
Q#29 - >Pbr006152.1[]	superfamily	271773	253	347	9.55292e-23	91.7832	cl15354	CBS_pair superfamily	-	-	Premature stop codon	The CBS domain, named after human CBS, is a small domain originally identified in cystathionine beta-synthase and is subsequently found in a wide range of different proteins. CBS domains usually occur in tandem repeats. They associate to form a so-called Bateman domain or a CBS pair based on crystallographic studies in bacteria. The CBS pair was used as a basis for this cd hierarchy since the hum…
Q#29 - >Pbr006152.1[]	superfamily	250731	96	227	3.44303e-28	109.584	cl03275	DUF21 superfamily	N	-	Premature stop codon	Domain of unknown function DUF21; This transmembrane region has no known function. Many of the sequences in this family are annotated as hemolysins, however this is due to a similarity to Treponema hyodysenteriae hemolysin C that does not contain this domain. This domain is found in the N-terminus of the proteins adjacent to two intracellular CBS domains pfam00571.
Q#30 - >Pbr006721.1[]	superfamily	252430	40	119	3.26877e-22	89.7115	cl04436	RPAP2_Rtr1 superfamily	-	-	Premature stop codon	Rtr1/RPAP2 family; This family includes the human RPAP2 (RNAP II associated polypeptide) protein and the yeast Rtr1 protein. It has been suggested that this family of proteins are regulators of core RNA polymerase II function.
Q#32 - >Pbr007214.1[]	superfamily	256888	127	150	4.47817e-09	49.4927	cl23617	zf-C2H2_jaz superfamily	-	-	Premature stop codon	Zinc-finger double-stranded RNA-binding; This domain family is found in archaea and eukaryotes, and is approximately 30 amino acids in length. The mammalian members of this group occur multiple times along the protein, joined by flexible linkers, and are referred to as JAZ - dsRNA-binding ZF protein - zinc-fingers. The JAZ proteins are expressed in all tissues tested and localize in the nucleus, …
Q#33 - >Pbr007335.1[]	superfamily	271751	47	345	3.6576e-151	442.21	cl14615	PI-PLCc_GDPD_SF superfamily	-	-	Premature stop codon	Catalytic domain of phosphoinositide-specific phospholipase C-like phosphodiesterases superfamily; The PI-PLC-like phosphodiesterases superfamily represents the catalytic domains of bacterial phosphatidylinositol-specific phospholipase C (PI-PLC, EC 4.6.1.13), eukaryotic phosphoinositide-specific phospholipase C (PI-PLC, EC 3.1.4.11), glycerophosphodiester phosphodiesterases (GP-GDE, EC 3.1.4.46)…
Q#33 - >Pbr007335.1[]	superfamily	271751	363	662	1.39859e-148	435.229	cl14615	PI-PLCc_GDPD_SF superfamily	-	-	Premature stop codon	Catalytic domain of phosphoinositide-specific phospholipase C-like phosphodiesterases superfamily; The PI-PLC-like phosphodiesterases superfamily represents the catalytic domains of bacterial phosphatidylinositol-specific phospholipase C (PI-PLC, EC 4.6.1.13), eukaryotic phosphoinositide-specific phospholipase C (PI-PLC, EC 3.1.4.11), glycerophosphodiester phosphodiesterases (GP-GDE, EC 3.1.4.46)…
Q#35 - >Pbr007701.1[]	superfamily	260683	4	148	2.82843e-57	174.371	cl00891	Cu-Zn_Superoxide_Dismutase superfamily	-	-	Premature stop codon	Copper/zinc superoxide dismutase (SOD). superoxide dismutases catalyse the conversion of superoxide radicals to molecular oxygen. Three evolutionarily distinct families of SODs are known, of which the copper/zinc-binding family is one. Defects in the human SOD1 gene causes familial amyotrophic lateral sclerosis (Lou Gehrig's disease). Cytoplasmic and periplasmic SODs exist as dimers, whereas chlo…
Q#36 - >Pbr007713.1[]	superfamily	256614	1	47	5.80045e-15	60.8527	cl13257	DUF3317 superfamily	-	-	Premature stop codon	Protein of unknown function (DUF3317); This is a short family of proteins conserved from fungi and plants to human. One each of the human and mouse members is annotated as being androgen down-regulated protein expressed in mouse prostate, with a potential signal transduction function, and all appear to be membrane proteins.
Q#38 - >Pbr008208.1[]	superfamily	271593	182	322	0.000219901	41.9368	cl02567	WD40 superfamily	C	-	Premature stop codon	WD40 domain, found in a number of eukaryotic proteins that cover a wide variety of functions including adaptor/regulatory modules in signal transduction, pre-mRNA processing and cytoskeleton assembly; typically contains a GH dipeptide 11-24 residues from its N-terminus and the WD dipeptide at its C-terminus and is 40 residues long, hence the name WD40; between GH and WD lies a conserved core; ser…
Q#39 - >Pbr008484.1[]	superfamily	277541	41	239	8.94603e-28	109.103	cl21494	Esterase_lipase superfamily	-	-	Premature stop codon	Esterases and lipases (includes fungal lipases, cholinesterases, etc.) These enzymes act on carboxylic esters (EC
Q#39 - >Pbr008484.1[]	superfamily	112694	6	68	8.94987e-18	76.3839	cl04312	Lipase3_N superfamily	-	-	Premature stop codon	Lipase 3 N-terminal region; N terminal region to pfam01764, found on a subset of Lipase 3 containing proteins.
Q#40 - >Pbr008813.1[]	superfamily	265429	73	468	0	738.04	cl14571	Tocopherol_cycl superfamily	-	-	Premature stop codon	Tocopherol cyclase; This family contains tocopherol cyclases. These enzymes are involved in the synthesis of tocopherols and tocotrienols (vitamin E).
Q#40 - >Pbr008813.1[]	superfamily	275517	526	599	6.84871e-12	64.2864	cl00303	PNP_UDP_1 superfamily	C	-	Premature stop codon	Phosphorylase superfamily; Members of this family include
Q#41 - >Pbr009140.1[]	superfamily	238064	185	493	3.00296e-08	56.2098	cl23707	LRR_RI superfamily	-	-	Premature stop codon	Leucine-rich repeats (LRRs), ribonuclease inhibitor (RI)-like subfamily. LRRs are 20-29 residue sequence motifs present in many proteins that participate in protein-protein interactions and have different functions and cellular locations. LRRs correspond to structural units consisting of a beta strand (LxxLxLxxN/CxL conserved pattern) and an alpha helix. This alignment contains 12 strands corresp…
Q#41 - >Pbr009140.1[]	superfamily	238064	1223	1448	9.152e-08	54.669	cl23707	LRR_RI superfamily	N	-	Premature stop codon	Leucine-rich repeats (LRRs), ribonuclease inhibitor (RI)-like subfamily. LRRs are 20-29 residue sequence motifs present in many proteins that participate in protein-protein interactions and have different functions and cellular locations. LRRs correspond to structural units consisting of a beta strand (LxxLxLxxN/CxL conserved pattern) and an alpha helix. This alignment contains 12 strands corresp…
Q#41 - >Pbr009140.1[]	superfamily	254692	1139	1174	2.32036e-07	47.7138	cl08472	LRRNT_2 superfamily	-	-	Premature stop codon	Leucine rich repeat N-terminal domain; Leucine Rich Repeats pfam00560 are short sequence motifs present in a number of proteins with diverse functions and cellular locations. Leucine Rich Repeats are often flanked by cysteine rich domains. This domain is often found at the N-terminus of tandem leucine rich repeats.
Q#41 - >Pbr009140.1[]	superfamily	254692	47	89	8.72051e-07	45.7878	cl08472	LRRNT_2 superfamily	-	-	Premature stop codon	Leucine rich repeat N-terminal domain; Leucine Rich Repeats pfam00560 are short sequence motifs present in a number of proteins with diverse functions and cellular locations. Leucine Rich Repeats are often flanked by cysteine rich domains. This domain is often found at the N-terminus of tandem leucine rich repeats.
Q#41 - >Pbr009140.1[]	superfamily	238064	1658	1810	0.000649637	42.7278	cl23707	LRR_RI superfamily	C	-	Premature stop codon	Leucine-rich repeats (LRRs), ribonuclease inhibitor (RI)-like subfamily. LRRs are 20-29 residue sequence motifs present in many proteins that participate in protein-protein interactions and have different functions and cellular locations. LRRs correspond to structural units consisting of a beta strand (LxxLxLxxN/CxL conserved pattern) and an alpha helix. This alignment contains 12 strands corresp…
Q#41 - >Pbr009140.1[]	superfamily	238064	652	931	0.00360038	40.4166	cl23707	LRR_RI superfamily	-	-	Premature stop codon	Leucine-rich repeats (LRRs), ribonuclease inhibitor (RI)-like subfamily. LRRs are 20-29 residue sequence motifs present in many proteins that participate in protein-protein interactions and have different functions and cellular locations. LRRs correspond to structural units consisting of a beta strand (LxxLxLxxN/CxL conserved pattern) and an alpha helix. This alignment contains 12 strands corresp…
Q#42 - >Pbr009160.1[]	superfamily	238064	354	590	0.00201878	39.6462	cl23707	LRR_RI superfamily	-	-	Premature stop codon	Leucine-rich repeats (LRRs), ribonuclease inhibitor (RI)-like subfamily. LRRs are 20-29 residue sequence motifs present in many proteins that participate in protein-protein interactions and have different functions and cellular locations. LRRs correspond to structural units consisting of a beta strand (LxxLxLxxN/CxL conserved pattern) and an alpha helix. This alignment contains 12 strands corresp…
Q#42 - >Pbr009160.1[]	superfamily	257306	59	103	0.00787091	33.6124	cl19302	LRR_4 superfamily	-	-	Premature stop codon	Leucine Rich repeats (2 copies); Leucine rich repeats are short sequence motifs present in a number of proteins with diverse functions and cellular locations. These repeats are usually involved in protein-protein interactions. Each Leucine Rich Repeat is composed of a beta-alpha unit. These units form elongated non-globular structures. Leucine Rich Repeats are often flanked by cysteine rich domai…
Q#44 - >Pbr009428.2[]	superfamily	271977	167	298	0.000118308	40.8753	cl21557	Yip1 superfamily	-	-	Premature stop codon	Yip1 domain; The Yip1 integral membrane domain contains four transmembrane alpha helices. The domain is characterized by the motifs DLYGP and GY. The Yip1 protein is a golgi protein involved in vesicular transport that interacts with GTPases.
Q#45 - >Pbr009525.1[]	superfamily	191668	38	121	9.27485e-36	117.095	cl06176	DUF1313 superfamily	-	-	Premature stop codon	Protein of unknown function (DUF1313); This family consists of several hypothetical plant proteins of around 100 residues in length. The function of this family is unknown.
Q#46 - >Pbr009648.1[]	superfamily	277521	150	289	3.97513e-17	77.1863	cl21455	P-loop_NTPase superfamily	-	-	Premature stop codon	P-loop containing Nucleoside Triphosphate Hydrolases; Members of the P-loop NTPase domain superfamily are characterized by a conserved nucleotide phosphate-binding motif, also referred to as the Walker A motif (GxxxxGK[S/T], where x is any residue), and the Walker B motif (hhhh[D/E], where h is a hydrophobic residue). The Walker A and B motifs bind the beta-gamma phosphate moiety of the bound nuc…
Q#46 - >Pbr009648.1[]	superfamily	268041	426	494	5.70455e-43	148.76	cl19688	MgsA_C superfamily	C	-	Premature stop codon	MgsA AAA+ ATPase C terminal; The MgsA protein possesses DNA-dependent ATPase and ssDNA annealing activities. MgsA contributes to the recovery of stalled replication forks and therefore prevents genomic instability caused by aberrant DNA replication. Additionally, MgsA may play a role in chromosomal segregation. This is consistent with a report that MgsA co-localizes with the replisome and affects…
Q#46 - >Pbr009648.1[]	superfamily	277528	3	39	6.2575e-14	64.2955	cl21463	UBA_like_SF superfamily	-	-	Premature stop codon	UBA domain-like superfamily; The ubiquitin-associated (UBA) domain-like superfamily contains alpha-helical structural homology ubiquitin-binding domains, including UBA domains and coupling of ubiquitin conjugation to endoplasmic reticulum degradation (CUE) domains which share a common three-helical bundle architecture. UBA domains are commonly occurring sequence motifs found in proteins involved …
Q#47 - >Pbr009903.1[]	superfamily	265802	116	236	9.06453e-73	216.386	cl15841	SelR superfamily	-	-	Premature stop codon	SelR domain; Methionine sulfoxide reduction is an important process, by which cells regulate biological processes and cope with oxidative stress. MsrA, a protein involved in the reduction of methionine sulfoxides in proteins, has been known for four decades and has been extensively characterized with respect to structure and function. However, recent studies revealed that MsrA is only specific fo…
Q#50 - >Pbr010944.1[]	superfamily	263970	71	380	9.11617e-144	421.706	cl10447	GH18_chitinase-like superfamily	-	-	Premature stop codon	The GH18 (glycosyl hydrolase, family 18) type II chitinases hydrolyze chitin, an abundant polymer of beta-1,4-linked N-acetylglucosamine (GlcNAc) which is a major component of the cell wall of fungi and the exoskeleton of arthropods. Chitinases have been identified in viruses, bacteria, fungi, protozoan parasites, insects, and plants. The structure of the GH18 domain is an eight-stranded beta/alp…
Q#51 - >Pbr011199.1[]	superfamily	250412	42	324	4.98057e-123	351.687	cl08308	Tub superfamily	-	-	Premature stop codon	Tub family; Tub family.
Q#52 - >Pbr011275.1[]	superfamily	265404	4	89	8.26358e-32	105.166	cl13983	DUF3774 superfamily	-	-	Premature stop codon	Wound-induced protein; This family of proteins is found in eukaryotes. Proteins in this family are typically between 81 and 97 amino acids in length. The proteins in the family are often annotated as wound-induced proteins however there is little accompanying literature to confirm this.
Q#54 - >Pbr012086.1[]	superfamily	258132	76	261	8.69736e-60	193.579	cl16439	BCIP superfamily	-	-	Premature stop codon	p21-C-terminal region-binding protein; This family of p21-binding proteins is important as a modulator of p21 activity. The domain binds the C-terminal region of p21 in a ternary complex with CDK2, which results in inhibition of the kinase activity of CDK2.
Q#54 - >Pbr012086.1[]	superfamily	256813	351	423	3.41791e-33	119.12	cl13474	DELLA superfamily	-	-	Premature stop codon	Transcriptional regulator DELLA protein N terminal; Gibberellins are plant hormones which have great impact on growth signalling. DELLA proteins are transcriptional regulators of growth related proteins which are downregulated when gibberellins bind to their receptor GID1. GID1 forms a complex with DELLA proteins and signals them towards 26S proteasome. The N terminal of DELLA proteins contains c…
Q#55 - >Pbr012491.1[]	superfamily	261329	38	68	0.000934045	34.7953	cl02535	F-box superfamily	N	-	Premature stop codon	F-box domain; This domain is approximately 50 amino acids long, and is usually found in the N-terminal half of a variety of proteins. Two motifs that are commonly found associated with the F-box domain are the leucine rich repeats (LRRs; pfam00560 and pfam07723) and the WD repeat (pfam00400). The F-box domain has a role in mediating protein-protein interactions in a variety of contexts, such as p…
Q#55 - >Pbr012491.1[]	superfamily	197685	94	111	0.00850216	31.6078	cl23352	LRR_CC superfamily	C	-	Premature stop codon	Leucine-rich repeat - CC (cysteine-containing) subfamily; Leucine-rich repeat - CC (cysteine-containing) subfamily.
Q#56 - >Pbr012769.1[]	superfamily	277453	14	65	3.43753e-12	56.7136	cl09238	CY superfamily	C	-	Premature stop codon	Cystatin-like domain; Cystatins are a family of cysteine protease inhibitors that occur mainly as single domain proteins. However some extracellular proteins such as kininogen, His-rich glycoprotein and fetuin also contain these domains.
Q#57 - >Pbr012942.1[]	superfamily	252677	215	264	4.67182e-24	90.441	cl04598	DUF581 superfamily	-	-	Premature stop codon	Protein of unknown function (DUF581); Family of uncharacterized proteins.
Q#58 - >Pbr013021.1[]	superfamily	275515	229	474	1.09219e-78	248.873	cl00292	AANH_like superfamily	-	-	Premature stop codon	Adenine nucleotide alpha hydrolases superfamily including N type ATP PPases, ATP sulphurylases Universal Stress Response protein and electron transfer flavoprotein (ETF). The domain forms a apha/beta/apha fold which binds to Adenosine nucleotide.
Q#58 - >Pbr013021.1[]	superfamily	271467	2	210	4.25647e-73	232.448	cl00319	Gn_AT_II superfamily	-	-	Premature stop codon	Glutamine amidotransferases class-II (GATase). The glutaminase domain catalyzes an amide nitrogen transfer from glutamine to the appropriate substrate. In this process, glutamine is hydrolyzed to glutamic acid and ammonia. This domain is related to members of the Ntn (N-terminal nucleophile) hydrolase superfamily and is found at the N-terminus of enzymes such as glucosamine-fructose 6-phosphate s…
Q#60 - >Pbr013293.1[]	superfamily	277597	9	326	0	585.438	cl22882	S-methyl_trans superfamily	-	-	Premature stop codon	Homocysteine S-methyltransferase; This is a family of related homocysteine S-methyltransferases enzymes
Q#61 - >Pbr013565.1[]	superfamily	264541	23	96	1.74003e-18	71.7935	cl12080	Pcc1 superfamily	-	-	Premature stop codon	Transcription factor Pcc1; Pcc1 is a transcription factor that functions in regulating genes involved in cell cycle progression and polarised growth.
Q#62 - >Pbr014210.1[]	superfamily	277499	82	161	9.90462e-46	156.67	cl17169	RRM_SF superfamily	-	-	Premature stop codon	RNA recognition motif (RRM) superfamily; RRM, also known as RBD (RNA binding domain) or RNP (ribonucleoprotein domain), is a highly abundant domain in eukaryotes found in proteins involved in post-transcriptional gene expression processes including mRNA and rRNA processing, RNA export, and RNA stability. This domain is 90 amino acids in length and consists of a four-stranded beta-sheet packed aga…
Q#62 - >Pbr014210.1[]	superfamily	277499	1	69	2.70014e-33	121.601	cl17169	RRM_SF superfamily	-	-	Premature stop codon	RNA recognition motif (RRM) superfamily; RRM, also known as RBD (RNA binding domain) or RNP (ribonucleoprotein domain), is a highly abundant domain in eukaryotes found in proteins involved in post-transcriptional gene expression processes including mRNA and rRNA processing, RNA export, and RNA stability. This domain is 90 amino acids in length and consists of a four-stranded beta-sheet packed aga…
Q#62 - >Pbr014210.1[]	superfamily	275503	346	420	6.74805e-23	91.5396	cl00259	Sm_like superfamily	-	-	Premature stop codon	Sm and related proteins; The eukaryotic Sm and Sm-like (LSm) proteins associate with RNA to form the core domain of the ribonucleoprotein particles involved in a variety of RNA processing events including pre-mRNA splicing, telomere replication, and mRNA degradation. Members of this family share a highly conserved Sm fold containing an N-terminal helix followed by a strongly bent five-stranded an…
Q#63 - >Pbr014262.1[]	superfamily	277460	6	453	7.68154e-25	104.752	cl10013	Glycosyltransferase_GTB_type superfamily	-	-	Premature stop codon	Glycosyltransferases catalyze the transfer of sugar moieties from activated donor molecules to specific acceptor molecules, forming glycosidic bonds. The acceptor molecule can be a lipid, a protein, a heterocyclic compound, or another carbohydrate residue. The structures of the formed glycoconjugates are extremely diverse, reflecting a wide range of biological functions. The members of this famil…
Q#65 - >Pbr014762.1[]	superfamily	260203	71	327	1.30741e-52	176.748	cl00120	PP2Cc superfamily	-	-	Premature stop codon	Serine/threonine phosphatases, family 2C, catalytic domain; The protein architecture and deduced catalytic mechanism of PP2C phosphatases are similar to the PP1, PP2A, PP2B family of protein Ser/Thr phosphatases, with which PP2C shares no sequence similarity.
Q#66 - >Pbr014865.1[]	superfamily	271586	122	225	3.53638e-17	76.5463	cl02518	BTB superfamily	-	-	Premature stop codon	BTB/POZ domain; The BTB (for BR-C, ttk and bab) or POZ (for Pox virus and Zinc finger) domain is present near the N-terminus of a fraction of zinc finger (pfam00096) proteins and in proteins that contain the pfam01344 motif such as Kelch and a family of pox virus proteins. The BTB/POZ domain mediates homomeric dimerization and in some instances heteromeric dimerization. The structure of the dimer…
Q#66 - >Pbr014865.1[]	superfamily	271628	234	301	4.47439e-06	44.6397	cl06652	BACK_like superfamily	C	-	Premature stop codon	BTB-And-C-terminal-Kelch (BACK) domain and similar domains; This domain is found in architectures C-terminal to a BTB domain, in a diverse set of architectures together with Kelch, MATH, and/or TAZ domains. It is involved in interactions with the Cullin3 (Cul3) ubiquitin ligase complex, as well as in homo-oligomerization. Most proteins containing the BACK_like domain are understood to function as…
Q#67 - >Pbr014948.1[]	superfamily	277521	115	149	0.000601366	39.5214	cl21455	P-loop_NTPase superfamily	C	-	Premature stop codon	P-loop containing Nucleoside Triphosphate Hydrolases; Members of the P-loop NTPase domain superfamily are characterized by a conserved nucleotide phosphate-binding motif, also referred to as the Walker A motif (GxxxxGK[S/T], where x is any residue), and the Walker B motif (hhhh[D/E], where h is a hydrophobic residue). The Walker A and B motifs bind the beta-gamma phosphate moiety of the bound nuc…
Q#69 - >Pbr015159.1[]	superfamily	271590	66	119	9.46441e-19	79.1265	cl02542	DnaJ superfamily	-	-	Premature stop codon	DnaJ domain or J-domain. DnaJ/Hsp40 (heat shock protein 40) proteins are highly conserved and play crucial roles in protein translation, folding, unfolding, translocation, and degradation. They act primarily by stimulating the ATPase activity of Hsp70s, an important chaperonine family. Hsp40 proteins are characterized by the presence of a J domain, which mediates the interaction with Hsp70. They …
Q#69 - >Pbr015159.1[]	superfamily	256732	485	692	5.7923e-114	341.99	cl13378	DUF3444 superfamily	-	-	Premature stop codon	Domain of unknown function (DUF3444); This presumed domain is functionally uncharacterized. This domain is found in eukaryotes. This domain is about 210 amino acids in length. This domain is found associated with pfam00226. This domain has two conserved sequence motifs
Q#70 - >Pbr015430.1[]	superfamily	277499	12	37	3.63556e-08	46.1425	cl17169	RRM_SF superfamily	N	-	Premature stop codon	RNA recognition motif (RRM) superfamily; RRM, also known as RBD (RNA binding domain) or RNP (ribonucleoprotein domain), is a highly abundant domain in eukaryotes found in proteins involved in post-transcriptional gene expression processes including mRNA and rRNA processing, RNA export, and RNA stability. This domain is 90 amino acids in length and consists of a four-stranded beta-sheet packed aga…
Q#71 - >Pbr015467.2[]	superfamily	277530	13	256	4.71558e-35	127.677	cl21466	crotonase-like superfamily	-	-	Premature stop codon	Crotonase/Enoyl-Coenzyme A (CoA) hydratase superfamily. This superfamily contains a diverse set of enzymes including enoyl-CoA hydratase, napthoate synthase, methylmalonyl-CoA decarboxylase, 3-hydoxybutyryl-CoA dehydratase, and dienoyl-CoA isomerase. Many of these play important roles in fatty acid metabolism. In addition to a conserved structural core and the formation of trimers (or dimers of t…
Q#71 - >Pbr015467.2[]	superfamily	277530	293	442	6.02177e-27	103.325	cl21466	crotonase-like superfamily	-	-	Premature stop codon	Crotonase/Enoyl-Coenzyme A (CoA) hydratase superfamily. This superfamily contains a diverse set of enzymes including enoyl-CoA hydratase, napthoate synthase, methylmalonyl-CoA decarboxylase, 3-hydoxybutyryl-CoA dehydratase, and dienoyl-CoA isomerase. Many of these play important roles in fatty acid metabolism. In addition to a conserved structural core and the formation of trimers (or dimers of t…
Q#72 - >Pbr015591.1[]	superfamily	260799	13	72	0.00139061	36.425	cl01126	EI24 superfamily	C	-	Premature stop codon	Etoposide-induced protein 2.4 (EI24); This family contains a number of eukaryotic etoposide-induced 2.4 (EI24) proteins approximately 350 residues long as well as bacterial CysZ proteins (formerly known as DUF540). In cells treated with the cytotoxic drug etoposide, EI24 is induced by p53. It has been suggested to play an important role in negative cell growth control.
Q#73 - >Pbr015821.1[]	superfamily	277568	103	420	0	532.294	cl22853	Motor_domain superfamily	-	-	Premature stop codon	Myosin and Kinesin motor domain.; Myosin and Kinesin motor domain. These ATPases belong to the P-loop NTPase family and provide the driving force in myosin and kinesin mediated processes. Some of the names do not match with what is given in the sequence list. This is because they are based on the current nomenclature by Kollmar/Sebe-Pedros.
Q#74 - >Pbr015935.1[]	superfamily	265785	99	263	5.58028e-36	127.501	cl15787	SEC14 superfamily	-	-	Premature stop codon	Sec14p-like lipid-binding domain. Found in secretory proteins, such as S. cerevisiae phosphatidylinositol transfer protein (Sec14p), and in lipid regulated proteins such as RhoGAPs, RhoGEFs and neurofibromin (NF1). SEC14 domain of Dbl is known to associate with G protein beta/gamma subunits.
Q#74 - >Pbr015935.1[]	superfamily	266490	23	80	1.50816e-07	46.0451	cl16919	CRAL_TRIO_N superfamily	-	-	Premature stop codon	CRAL/TRIO, N-terminal domain; This all-alpha domain is found to the N-terminus of pfam00650.
Q#76 - >Pbr016417.1[]	superfamily	277673	39	101	3.72601e-12	58.1114	cl22958	Agenet superfamily	-	-	Premature stop codon	Agenet domain; This domain is related to the TUDOR domain pfam00567. The function of the agenet domain is unknown. This family currently only matches one of the two Agenet domains in the FMR proteins.
Q#76 - >Pbr016417.1[]	superfamily	277673	122	171	4.71015e-07	44.2369	cl22958	Agenet superfamily	-	-	Premature stop codon	Agenet domain; This domain is related to the TUDOR domain pfam00567. The function of the agenet domain is unknown. This family currently only matches one of the two Agenet domains in the FMR proteins.
Q#77 - >Pbr017797.1[]	superfamily	271701	982	1361	1.16316e-141	435.874	cl10459	Peptidases_S8_S53 superfamily	-	-	Premature stop codon	Peptidase domain in the S8 and S53 families; Members of the peptidases S8 (subtilisin and kexin) and S53 (sedolisin) family include endopeptidases and exopeptidases. The S8 family has an Asp/His/Ser catalytic triad similar to that found in trypsin-like proteases, but do not share their three-dimensional structure and are not homologous to trypsin. Serine acts as a nucleophile, aspartate as an ele…
Q#77 - >Pbr017797.1[]	superfamily	253461	907	984	9.85495e-16	71.9491	cl05470	Inhibitor_I9 superfamily	-	-	Premature stop codon	Peptidase inhibitor I9; This family includes the proteinase B inhibitor from Saccharomyces cerevisiae and the activation peptides from peptidases of the subtilisin family. The subtilisin propeptides are known to function as molecular chaperones, assisting in the folding of the mature peptidase, but have also been shown to act as 'temporary inhibitors'.
Q#77 - >Pbr017797.1[]	superfamily	271593	456	715	3.58012e-08	55.4188	cl02567	WD40 superfamily	-	-	Premature stop codon	WD40 domain, found in a number of eukaryotic proteins that cover a wide variety of functions including adaptor/regulatory modules in signal transduction, pre-mRNA processing and cytoskeleton assembly; typically contains a GH dipeptide 11-24 residues from its N-terminus and the WD dipeptide at its C-terminus and is 40 residues long, hence the name WD40; between GH and WD lies a conserved core; ser…
Q#77 - >Pbr017797.1[]	superfamily	148682	87	259	0.00179591	40.411	cl06315	PBP_sp32 superfamily	N	-	Premature stop codon	Proacrosin binding protein sp32; This family consists of several mammalian specific proacrosin binding protein sp32 sequences. sp32 is a sperm specific protein which is known to bind with with 55- and 53-kDa proacrosins and the 49-kDa acrosin intermediate. The exact function of sp32 is unclear, it is thought however that the binding of sp32 to proacrosin may be involved in packaging the acrosin z…
Q#77 - >Pbr017797.1[]	superfamily	271701	1216	1282	0.00529257	37.3931	cl10459	Peptidases_S8_S53 superfamily	N	-	Premature stop codon	Peptidase domain in the S8 and S53 families; Members of the peptidases S8 (subtilisin and kexin) and S53 (sedolisin) family include endopeptidases and exopeptidases. The S8 family has an Asp/His/Ser catalytic triad similar to that found in trypsin-like proteases, but do not share their three-dimensional structure and are not homologous to trypsin. Serine acts as a nucleophile, aspartate as an ele…
Q#78 - >Pbr018443.1[]	superfamily	261392	684	907	2.53406e-46	163.651	cl02652	MIF4G superfamily	-	-	Premature stop codon	MIF4G domain; MIF4G is named after Middle domain of eukaryotic initiation factor 4G (eIF4G). Also occurs in NMD2p and CBP80. The domain is rich in alpha-helices and may contain multiple alpha-helical repeats. In eIF4G, this domain binds eIF4A, eIF3, RNA and DNA.
Q#79 - >Pbr018550.1[]	superfamily	277521	735	881	4.70105e-55	188.221	cl21455	P-loop_NTPase superfamily	N	-	Premature stop codon	P-loop containing Nucleoside Triphosphate Hydrolases; Members of the P-loop NTPase domain superfamily are characterized by a conserved nucleotide phosphate-binding motif, also referred to as the Walker A motif (GxxxxGK[S/T], where x is any residue), and the Walker B motif (hhhh[D/E], where h is a hydrophobic residue). The Walker A and B motifs bind the beta-gamma phosphate moiety of the bound nuc…
Q#79 - >Pbr018550.1[]	superfamily	277521	169	348	2.74897e-44	157.809	cl21455	P-loop_NTPase superfamily	-	-	Premature stop codon	P-loop containing Nucleoside Triphosphate Hydrolases; Members of the P-loop NTPase domain superfamily are characterized by a conserved nucleotide phosphate-binding motif, also referred to as the Walker A motif (GxxxxGK[S/T], where x is any residue), and the Walker B motif (hhhh[D/E], where h is a hydrophobic residue). The Walker A and B motifs bind the beta-gamma phosphate moiety of the bound nuc…
Q#79 - >Pbr018550.1[]	superfamily	276315	895	1061	1.22562e-35	133.537	cl21474	ABC2_membrane superfamily	N	-	Premature stop codon	ABC-2 type transporter; ABC-2 type transporter.
Q#79 - >Pbr018550.1[]	superfamily	276315	448	624	8.42244e-23	96.5578	cl21474	ABC2_membrane superfamily	-	-	Premature stop codon	ABC-2 type transporter; ABC-2 type transporter.
Q#79 - >Pbr018550.1[]	superfamily	254761	655	712	8.54253e-22	88.4431	cl07115	PDR_assoc superfamily	-	-	Premature stop codon	Plant PDR ABC transporter associated; This domain is found on the C-terminus of ABC-2 type transporter domains (pfam01061). It seems to be associated with the plant pleiotropic drug resistance (PDR) protein family of ABC transporters. Like in yeast, plant PDR ABC transporters may also play a role in the transport of antifungal agents [pfam06422]. The PDR family is characterized by a configuration…
Q#82 - >Pbr019402.1[]	superfamily	277437	169	310	3.71696e-90	264.436	cl02776	GST_C_family superfamily	-	-	Premature stop codon	C-terminal, alpha helical domain of the Glutathione S-transferase family; Glutathione S-transferase (GST) family, C-terminal alpha helical domain; a large, diverse group of cytosolic dimeric proteins involved in cellular detoxification by catalyzing the conjugation of glutathione (GSH) with a wide range of endogenous and xenobiotic alkylating agents, including carcinogens, therapeutic drugs, envi…
Q#83 - >Pbr019424.1[]	superfamily	277447	87	141	3.81875e-20	83.7136	cl07893	AmyAc_family superfamily	NC	-	Premature stop codon	Alpha amylase catalytic domain family; The Alpha-amylase family comprises the largest family of glycoside hydrolases (GH), with the majority of enzymes acting on starch, glycogen, and related oligo- and polysaccharides. These proteins catalyze the transformation of alpha-1,4 and alpha-1,6 glucosidic linkages with retention of the anomeric center. The protein is described as having 3 domains
Q#83 - >Pbr019424.1[]	superfamily	256883	14	34	0.00729393	33.2667	cl13583	DUF3594 superfamily	C	-	Premature stop codon	Domain of unknown function (DUF3594); This presumed domain is functionally uncharacterized.This domain family is found in eukaryotes, and is approximately 140 amino acids in length. The family is found in association with pfam00628.
Q#84 - >Pbr019707.1[]	superfamily	276020	29	499	8.52827e-130	386.101	cl12078	p450 superfamily	-	-	Premature stop codon	Cytochrome P450; Cytochrome P450s are haem-thiolate proteins involved in the oxidative degradation of various compounds. They are particularly well known for their role in the degradation of environmental toxins and mutagens. They can be divided into 4 classes, according to the method by which electrons from NAD(P)H are delivered to the catalytic site. Sequence conservation is relatively low with…
Q#86 - >Pbr019799.2[]	superfamily	272146	300	581	1.33289e-88	280.177	cl21726	Anoctamin superfamily	-	-	Premature stop codon	Calcium-activated chloride channel; The family carries eight putative transmembrane domains, and, although it has no similarity to other known channel proteins, it is clearly a calcium-activated ionic channel. It is expressed in various secretory epithelia, the retina and sensory neurons, and mediates receptor-activated chloride currents in diverse physiological processes.
Q#86 - >Pbr019799.2[]	superfamily	258219	5	164	9.68727e-41	144.957	cl16507	RSN1_TM superfamily	-	-	Premature stop codon	Late exocytosis, associated with Golgi transport; This family represents the first three transmembrane regions of 11-TM proteins involved in vesicle transport. In S. cerevisiae these proteins are members of the yeast facilitator superfamily and are integral membrane proteins localized to the cell periphery, in particular to the bud-neck region. The distribution is consistent with a role in late e…
Q#87 - >Pbr019900.1[]	superfamily	276201	225	264	1.47998e-09	52.8332	cl17238	RING superfamily	-	-	Premature stop codon	RING-finger (Really Interesting New Gene) domain, a specialized type of Zn-finger of 40 to 60 residues that binds two atoms of zinc; defined by the 'cross-brace' motif C-X2-C-X(9-39)-C-X(1-3)- H-X(2-3)-(N/C/H)-X2-C-X(4-48)C-X2-C; probably involved in mediating protein-protein interactions; identified in a proteins with a wide range of functions such as viral replication, signal transduction, and …
Q#87 - >Pbr019900.1[]	superfamily	149746	3	77	2.72389e-18	78.425	cl07884	DWNN superfamily	-	-	Premature stop codon	DWNN domain; DWNN is a ubiquitin like domain found at the N terminus of the RBBP6 family of splicing-associated proteins. The DWNN domain is independently expressed in higher vertebrates so it may function as a novel ubiquitin-like modifier of other proteins.
Q#87 - >Pbr019900.1[]	superfamily	189387	389	405	0.00150532	35.1225	cl23330	zf-CCHC superfamily	-	-	Premature stop codon	Zinc knuckle; The zinc knuckle is a zinc binding motif composed of the the following CX2CX4HX4C where X can be any amino acid. The motifs are mostly from retroviral gag proteins (nucleocapsid). Prototype structure is from HIV. Also contains members involved in eukaryotic gene regulation, such as C. elegans GLH-1. Structure is an 18-residue zinc finger.
Q#88 - >Pbr020081.1[]	superfamily	253323	11	163	2.75276e-38	131.053	cl05316	DUF822 superfamily	-	-	Premature stop codon	Plant protein of unknown function (DUF822); This family consists of the N terminal regions of several plant proteins of unknown function.
Q#90 - >Pbr020218.3[]	superfamily	277502	68	240	1.3808e-67	217.558	cl17190	NK superfamily	-	-	Premature stop codon	Nucleoside/nucleotide kinase (NK) is a protein superfamily consisting of multiple families of enzymes that share structural similarity and are functionally related to the catalysis of the reversible phosphate group transfer from nucleoside triphosphates to nucleosides/nucleotides, nucleoside monophosphates, or sugars. Members of this family play a wide variety of essential roles in nucleotide met…
Q#90 - >Pbr020218.3[]	superfamily	276008	272	411	1.22644e-21	91.4414	cl11964	CYTH-like_Pase superfamily	-	-	Premature stop codon	CYTH-like (also known as triphosphate tunnel metalloenzyme (TTM)-like) Phosphatases; CYTH-like superfamily enzymes hydrolyze triphosphate-containing substrates and require metal cations as cofactors. They have a unique active site located at the center of an eight-stranded antiparallel beta barrel tunnel (the triphosphate tunnel). The name CYTH originated from the gene designation for bacterial c…
Q#91 - >Pbr020225.1[]	superfamily	256656	73	252	8.24637e-70	211.745	cl13300	DUF3353 superfamily	-	-	Premature stop codon	Protein of unknown function (DUF3353); This family of proteins are functionally uncharacterized. This protein is found in bacteria and eukaryotes. Proteins in this family are typically between 205 to 258 amino acids in length.
Q#92 - >Pbr020247.1[]	superfamily	277521	630	861	5.6873e-144	440.66	cl21455	P-loop_NTPase superfamily	-	-	Premature stop codon	P-loop containing Nucleoside Triphosphate Hydrolases; Members of the P-loop NTPase domain superfamily are characterized by a conserved nucleotide phosphate-binding motif, also referred to as the Walker A motif (GxxxxGK[S/T], where x is any residue), and the Walker B motif (hhhh[D/E], where h is a hydrophobic residue). The Walker A and B motifs bind the beta-gamma phosphate moiety of the bound nuc…
Q#92 - >Pbr020247.1[]	superfamily	266862	298	606	3.0375e-53	187.636	cl17822	MutS_III superfamily	-	-	Premature stop codon	MutS domain III; This domain is found in proteins of the MutS family (DNA mismatch repair proteins) and is found associated with pfam00488, pfam05188, pfam01624 and pfam05190. The MutS family of proteins is named after the Salmonella typhimurium MutS protein involved in mismatch repair; other members of the family included the eukaryotic MSH 1,2,3, 4,5 and 6 proteins. These have various roles in …
Q#92 - >Pbr020247.1[]	superfamily	255867	1031	1339	3.15678e-48	170.615	cl10951	Tmemb_185A superfamily	-	-	Premature stop codon	Transmembrane Fragile-X-F protein; This is a family of conserved transmembrane proteins that appear in humans to be expressed from a region upstream of the FragileXF site and to be intimately linked with the Fragile-X syndrome. Absence of TMEM185A does not necessarily lead to developmental delay, but might in combination with other, yet unknown, factors. Otherwise, the lack of the TMEM185A protei…
Q#92 - >Pbr020247.1[]	superfamily	250754	22	129	4.07535e-21	88.7863	cl03286	MutS_I superfamily	-	-	Premature stop codon	MutS domain I; This domain is found in proteins of the MutS family (DNA mismatch repair proteins) and is found associated with pfam00488, pfam05188, pfam05192 and pfam05190. The MutS family of proteins is named after the Salmonella typhimurium MutS protein involved in mismatch repair; other members of the family included the eukaryotic MSH 1,2,3, 4,5 and 6 proteins. These have various roles in DN…
Q#92 - >Pbr020247.1[]	superfamily	253070	152	278	6.69835e-14	68.9202	cl04975	MutS_II superfamily	-	-	Premature stop codon	MutS domain II; This domain is found in proteins of the MutS family (DNA mismatch repair proteins) and is found associated with pfam00488, pfam01624, pfam05192 and pfam05190. The MutS family of proteins is named after the Salmonella typhimurium MutS protein involved in mismatch repair; other members of the family included the eukaryotic MSH 1,2,3, 4,5 and 6 proteins. These have various roles in D…
Q#94 - >Pbr021958.1[]	superfamily	277521	174	260	4.62592e-05	42.6633	cl21455	P-loop_NTPase superfamily	C	-	Premature stop codon	P-loop containing Nucleoside Triphosphate Hydrolases; Members of the P-loop NTPase domain superfamily are characterized by a conserved nucleotide phosphate-binding motif, also referred to as the Walker A motif (GxxxxGK[S/T], where x is any residue), and the Walker B motif (hhhh[D/E], where h is a hydrophobic residue). The Walker A and B motifs bind the beta-gamma phosphate moiety of the bound nuc…
Q#97 - >Pbr022425.1[]	superfamily	271848	1	438	0	886.223	cl19241	Condensation superfamily	-	-	Premature stop codon	Condensation domain; This domain is found in many multi-domain enzymes which synthesize peptide antibiotics. This domain catalyses a condensation reaction to form peptide bonds in non- ribosomal peptide biosynthesis. It is usually found to the carboxy side of a phosphopantetheine binding domain (pfam00550). It has been shown that mutations in the HHXXXDG motif abolish activity suggesting this is …
Q#99 - >Pbr022862.1[]	superfamily	277441	66	100	0.000168692	37.0495	cl03252	PPR superfamily	-	-	Premature stop codon	PPR repeat; This repeat has no known function. It is about 35 amino acids long and found in up to 18 copies in some proteins. This family appears to be greatly expanded in plants. This repeat occurs in PET309, which may be involved in RNA stabilisation. This domain occurs in crp1 that is involved in RNA processing. This repeat is associated with a predicted plant protein that has a domain organis…
Q#99 - >Pbr022862.1[]	superfamily	277441	94	127	0.00020253	36.5585	cl03252	PPR superfamily	-	-	Premature stop codon	PPR repeat; This repeat has no known function. It is about 35 amino acids long and found in up to 18 copies in some proteins. This family appears to be greatly expanded in plants. This repeat occurs in PET309, which may be involved in RNA stabilisation. This domain occurs in crp1 that is involved in RNA processing. This repeat is associated with a predicted plant protein that has a domain organis…
Q#100 - >Pbr022924.1[]	superfamily	276195	43	111	9.81261e-08	46.1149	cl17182	NAT_SF superfamily	-	-	Premature stop codon	N-Acyltransferase superfamily
Q#101 - >Pbr023711.2[]	superfamily	277492	257	311	4.8094e-14	64.1829	cl15755	SAM_superfamily superfamily	-	-	Premature stop codon	SAM (Sterile alpha motif ); SAM (Sterile Alpha Motif) domain is a module consisting of approximately 70 amino acids. This domain is found in the Fungi/Metazoa group and in a restricted number of bacteria. Proteins with SAM domains are represented by a wide variety of domain architectures and have different intracellular localization, including nucleus, cytoplasm and membranes. SAM domains have di…
Q#104 - >Pbr023797.1[]	superfamily	260249	139	230	1.27364e-37	125.787	cl00194	EF1B superfamily	-	-	Premature stop codon	Elongation factor 1 beta (EF1B) guanine nucleotide exchange domain. EF1B catalyzes the exchange of GDP bound to the G-protein, EF1A, for GTP, an important step in the elongation cycle of the protein biosynthesis. EF1A binds to and delivers the aminoacyl tRNA to the ribosome. The guanine nucleotide exchange domain of EF1B, which is the alpha subunit in yeast, is responsible for the catalysis of th…
Q#104 - >Pbr023797.1[]	superfamily	277437	5	64	9.05534e-22	84.7828	cl02776	GST_C_family superfamily	N	-	Premature stop codon	C-terminal, alpha helical domain of the Glutathione S-transferase family; Glutathione S-transferase (GST) family, C-terminal alpha helical domain; a large, diverse group of cytosolic dimeric proteins involved in cellular detoxification by catalyzing the conjugation of glutathione (GSH) with a wide range of endogenous and xenobiotic alkylating agents, including carcinogens, therapeutic drugs, envi…
Q#105 - >Pbr023798.1[]	superfamily	276020	79	557	2.85098e-98	306.738	cl12078	p450 superfamily	-	-	Premature stop codon	Cytochrome P450; Cytochrome P450s are haem-thiolate proteins involved in the oxidative degradation of various compounds. They are particularly well known for their role in the degradation of environmental toxins and mutagens. They can be divided into 4 classes, according to the method by which electrons from NAD(P)H are delivered to the catalytic site. Sequence conservation is relatively low with…
Q#107 - >Pbr023925.3[]	superfamily	277566	152	203	1.89155e-17	75.1892	cl22851	PHD_SF superfamily	-	-	Premature stop codon	PHD finger superfamily; The PHD finger superfamily includes a canonical plant homeodomain (PHD) finger typically characterized as Cys4HisCys3, and a non-canonical extended PHD finger, characterized as Cys2HisCys5HisCys2His. Variations include the RAG2 PHD finger characterized by Cys3His2Cys2His and the PHD finger 5 found in nuclear receptor-binding SET domain-containing proteins characterized by …
Q#107 - >Pbr023925.3[]	superfamily	261387	43	74	4.06094e-06	42.7544	cl02640	SAP superfamily	-	-	Premature stop codon	SAP domain; The SAP (after SAF-A/B, Acinus and PIAS) motif is a putative DNA/RNA binding domain found in diverse nuclear and cytoplasmic proteins.
Q#108 - >Pbr023933.2[]	superfamily	271590	120	163	0.000245222	36.3693	cl02542	DnaJ superfamily	-	-	Premature stop codon	DnaJ domain or J-domain. DnaJ/Hsp40 (heat shock protein 40) proteins are highly conserved and play crucial roles in protein translation, folding, unfolding, translocation, and degradation. They act primarily by stimulating the ATPase activity of Hsp70s, an important chaperonine family. Hsp40 proteins are characterized by the presence of a J domain, which mediates the interaction with Hsp70. They …
Q#109 - >Pbr023948.1[]	superfamily	260604	297	469	1.36468e-52	175.038	cl00751	DUF155 superfamily	-	-	Premature stop codon	Uncharacterized ACR, YagE family COG1723; Uncharacterized ACR, YagE family COG1723.
Q#110 - >Pbr024198.1[]	superfamily	277460	160	403	8.85157e-29	115.925	cl10013	Glycosyltransferase_GTB_type superfamily	NC	-	Premature stop codon	Glycosyltransferases catalyze the transfer of sugar moieties from activated donor molecules to specific acceptor molecules, forming glycosidic bonds. The acceptor molecule can be a lipid, a protein, a heterocyclic compound, or another carbohydrate residue. The structures of the formed glycoconjugates are extremely diverse, reflecting a wide range of biological functions. The members of this famil…
Q#111 - >Pbr024589.1[]	superfamily	277603	27	161	0.000115395	40.3043	cl22888	EamA superfamily	-	-	Premature stop codon	EamA-like transporter family; This family includes many hypothetical membrane proteins of unknown function. Many of the proteins contain two copies of the aligned region. The family used to be known as DUF6.
Q#113 - >Pbr024964.1[]	superfamily	277521	110	324	2.32203e-84	257.798	cl21455	P-loop_NTPase superfamily	-	-	Premature stop codon	P-loop containing Nucleoside Triphosphate Hydrolases; Members of the P-loop NTPase domain superfamily are characterized by a conserved nucleotide phosphate-binding motif, also referred to as the Walker A motif (GxxxxGK[S/T], where x is any residue), and the Walker B motif (hhhh[D/E], where h is a hydrophobic residue). The Walker A and B motifs bind the beta-gamma phosphate moiety of the bound nuc…
Q#113 - >Pbr024964.1[]	superfamily	277521	338	465	2.63516e-38	135.058	cl21455	P-loop_NTPase superfamily	-	-	Premature stop codon	P-loop containing Nucleoside Triphosphate Hydrolases; Members of the P-loop NTPase domain superfamily are characterized by a conserved nucleotide phosphate-binding motif, also referred to as the Walker A motif (GxxxxGK[S/T], where x is any residue), and the Walker B motif (hhhh[D/E], where h is a hydrophobic residue). The Walker A and B motifs bind the beta-gamma phosphate moiety of the bound nuc…
Q#114 - >Pbr025139.2[]	superfamily	277499	95	111	0.0026978	34.002	cl17169	RRM_SF superfamily	N	-	Premature stop codon	RNA recognition motif (RRM) superfamily; RRM, also known as RBD (RNA binding domain) or RNP (ribonucleoprotein domain), is a highly abundant domain in eukaryotes found in proteins involved in post-transcriptional gene expression processes including mRNA and rRNA processing, RNA export, and RNA stability. This domain is 90 amino acids in length and consists of a four-stranded beta-sheet packed aga…
Q#115 - >Pbr025217.1[]	superfamily	261384	319	375	1.37075e-15	70.7668	cl02633	ARID superfamily	N	-	Premature stop codon	ARID/BRIGHT DNA binding domain; This domain is know as ARID for AT-Rich Interaction Domain, and also known as the BRIGHT domain.
Q#116 - >Pbr025760.1[]	superfamily	260378	4	56	3.22855e-28	96.2925	cl00355	Ribosomal_S14 superfamily	-	-	Premature stop codon	Ribosomal protein S14p/S29e; This family includes both ribosomal S14 from prokaryotes and S29 from eukaryotes.
Q#117 - >Pbr026425.1[]	superfamily	251675	111	387	2.89052e-81	251.599	cl20239	Exostosin superfamily	-	-	Premature stop codon	Exostosin family; The EXT family is a family of tumor suppressor genes. Mutations of EXT1 on 8q24.1, EXT2 on 11p11-13, and EXT3 on 19p have been associated with the autosomal dominant disorder known as hereditary multiple exostoses (HME). This is the most common known skeletal dysplasia. The chromosomal locations of other EXT genes suggest association with other forms of neoplasia. EXT1 and EXT2 …
Q#118 - >Pbr026660.1[]	superfamily	276297	876	1144	6.17757e-78	256.431	cl21453	PKc_like superfamily	-	-	Premature stop codon	Protein Kinases, catalytic domain; The protein kinase superfamily is mainly composed of the catalytic domains of serine/threonine-specific and tyrosine-specific protein kinases. It also includes RIO kinases, which are atypical serine protein kinases, aminoglycoside phosphotransferases, and choline kinases. These proteins catalyze the transfer of the gamma-phosphoryl group from ATP to hydroxyl gro…
Q#118 - >Pbr026660.1[]	superfamily	263351	98	183	1.63458e-22	94.6842	cl07443	Cdt1_m superfamily	N	-	Premature stop codon	The middle winged helix fold of replication licensing factor Cdt1 binds geminin to inhibit binding of the MCM complex to origins of replication and DNA; Cdt1 is a replication licensing factor in eukaryotes that recruits the Minichromosome Maintenance Complex (MCM2-7) to the origin recognition complex (ORC). The Cdt1 protein is divided into three regions based on sequence comparison and biochemica…
Q#118 - >Pbr026660.1[]	superfamily	238064	504	721	1.75884e-12	68.5361	cl23707	LRR_RI superfamily	-	-	Premature stop codon	Leucine-rich repeats (LRRs), ribonuclease inhibitor (RI)-like subfamily. LRRs are 20-29 residue sequence motifs present in many proteins that participate in protein-protein interactions and have different functions and cellular locations. LRRs correspond to structural units consisting of a beta strand (LxxLxLxxN/CxL conserved pattern) and an alpha helix. This alignment contains 12 strands corresp…
Q#118 - >Pbr026660.1[]	superfamily	238064	349	585	3.70031e-05	45.8094	cl23707	LRR_RI superfamily	-	-	Premature stop codon	Leucine-rich repeats (LRRs), ribonuclease inhibitor (RI)-like subfamily. LRRs are 20-29 residue sequence motifs present in many proteins that participate in protein-protein interactions and have different functions and cellular locations. LRRs correspond to structural units consisting of a beta strand (LxxLxLxxN/CxL conserved pattern) and an alpha helix. This alignment contains 12 strands corresp…
Q#120 - >Pbr027009.1[]	superfamily	257110	527	731	6.83969e-46	163.76	cl13907	DUF3730 superfamily	-	-	Premature stop codon	Protein of unknown function (DUF3730); This domain family is found in eukaryotes, and is typically between 220 and 262 amino acids in length.
Q#120 - >Pbr027009.1[]	superfamily	257110	119	365	1.49085e-08	55.1334	cl13907	DUF3730 superfamily	-	-	Premature stop codon	Protein of unknown function (DUF3730); This domain family is found in eukaryotes, and is typically between 220 and 262 amino acids in length.
Q#121 - >Pbr027266.1[]	superfamily	277521	1218	1438	3.67289e-124	384.153	cl21455	P-loop_NTPase superfamily	-	-	Premature stop codon	P-loop containing Nucleoside Triphosphate Hydrolases; Members of the P-loop NTPase domain superfamily are characterized by a conserved nucleotide phosphate-binding motif, also referred to as the Walker A motif (GxxxxGK[S/T], where x is any residue), and the Walker B motif (hhhh[D/E], where h is a hydrophobic residue). The Walker A and B motifs bind the beta-gamma phosphate moiety of the bound nuc…
Q#121 - >Pbr027266.1[]	superfamily	277521	590	790	5.04195e-108	339.445	cl21455	P-loop_NTPase superfamily	-	-	Premature stop codon	P-loop containing Nucleoside Triphosphate Hydrolases; Members of the P-loop NTPase domain superfamily are characterized by a conserved nucleotide phosphate-binding motif, also referred to as the Walker A motif (GxxxxGK[S/T], where x is any residue), and the Walker B motif (hhhh[D/E], where h is a hydrophobic residue). The Walker A and B motifs bind the beta-gamma phosphate moiety of the bound nuc…
Q#121 - >Pbr027266.1[]	superfamily	271500	276	544	1.47707e-24	103.912	cl00549	ABC_membrane superfamily	-	-	Premature stop codon	ABC transporter transmembrane region; This family represents a unit of six transmembrane helices. Many members of the ABC transporter family (pfam00005) have two such regions.
Q#121 - >Pbr027266.1[]	superfamily	271500	898	1165	2.98075e-24	102.756	cl00549	ABC_membrane superfamily	-	-	Premature stop codon	ABC transporter transmembrane region; This family represents a unit of six transmembrane helices. Many members of the ABC transporter family (pfam00005) have two such regions.
Q#122 - >Pbr027431.1[]	superfamily	255523	403	508	2.80341e-43	149.507	cl10724	DUF2043 superfamily	-	-	Premature stop codon	Uncharacterized conserved protein (DUF2043); This is a 100 residue conserved region of a family of proteins found from fungi to humans. This region contains three conserved Cysteines and a motif of {CP}{y/l}{HG}.
Q#123 - >Pbr027546.1[]	superfamily	272148	35	183	3.49312e-40	132.712	cl21728	CIA30 superfamily	-	-	Premature stop codon	Complex I intermediate-associated protein 30 (CIA30); This protein is associated with mitochondrial Complex I intermediate-associated protein 30 (CIA30) in human and mouse. The family is also present in Schizosaccharomyces pombe which does not contain the NADH dehydrogenase component of complex I, or many of the other essential subunits. This means it is possible that this family of protein may n…
Q#124 - >Pbr027555.2[]	superfamily	276297	8	282	0	565.456	cl21453	PKc_like superfamily	-	-	Premature stop codon	Protein Kinases, catalytic domain; The protein kinase superfamily is mainly composed of the catalytic domains of serine/threonine-specific and tyrosine-specific protein kinases. It also includes RIO kinases, which are atypical serine protein kinases, aminoglycoside phosphotransferases, and choline kinases. These proteins catalyze the transfer of the gamma-phosphoryl group from ATP to hydroxyl gro…
Q#125 - >Pbr027852.1[]	superfamily	271591	206	363	6.63753e-42	151.687	cl02544	VHS_ENTH_ANTH superfamily	N	-	Premature stop codon	VHS, ENTH and ANTH domain superfamily; composed of proteins containing a VHS, ENTH or ANTH domain. The VHS domain is present in Vps27 (Vacuolar Protein Sorting), Hrs (Hepatocyte growth factor-regulated tyrosine kinase substrate) and STAM (Signal Transducing Adaptor Molecule). It is located at the N-termini of proteins involved in intracellular membrane trafficking. The epsin N-terminal homology (…
Q#127 - >Pbr028345.1[]	superfamily	277521	205	396	1.20445e-114	331.035	cl21455	P-loop_NTPase superfamily	-	-	Premature stop codon	P-loop containing Nucleoside Triphosphate Hydrolases; Members of the P-loop NTPase domain superfamily are characterized by a conserved nucleotide phosphate-binding motif, also referred to as the Walker A motif (GxxxxGK[S/T], where x is any residue), and the Walker B motif (hhhh[D/E], where h is a hydrophobic residue). The Walker A and B motifs bind the beta-gamma phosphate moiety of the bound nuc…
Q#128 - >Pbr028366.1[]	superfamily	260884	122	379	1.52928e-37	133.623	cl01321	SURF1 superfamily	-	-	Premature stop codon	SURF1 superfamily. Surf1/Shy1 has been implicated in the posttranslational steps of the biogenesis of the mitochondrially-encoded Cox1 subunit of cytochrome c oxidase (complex IV). Cytochrome c oxidase (complex IV), the terminal electron-transferring complex of the respiratory chain, is an assemblage of nuclear and mitochondrially-encoded subunits. Its assembly is mediated by nuclear encoded asse…
Q#130 - >Pbr028953.2[]	superfamily	277487	759	943	1.51876e-98	309.105	cl15239	PLDc_SF superfamily	-	-	Premature stop codon	Catalytic domain of phospholipase D superfamily proteins; Catalytic domain of phospholipase D (PLD) superfamily proteins. The PLD superfamily is composed of a large and diverse group of proteins including plant, mammalian and bacterial PLDs, bacterial cardiolipin (CL) synthases, bacterial phosphatidylserine synthases (PSS), eukaryotic phosphatidylglycerophosphate (PGP) synthase, eukaryotic tyrosy…
Q#130 - >Pbr028953.2[]	superfamily	277487	375	520	1.71616e-84	269.431	cl15239	PLDc_SF superfamily	-	-	Premature stop codon	Catalytic domain of phospholipase D superfamily proteins; Catalytic domain of phospholipase D (PLD) superfamily proteins. The PLD superfamily is composed of a large and diverse group of proteins including plant, mammalian and bacterial PLDs, bacterial cardiolipin (CL) synthases, bacterial phosphatidylserine synthases (PSS), eukaryotic phosphatidylglycerophosphate (PGP) synthase, eukaryotic tyrosy…
Q#130 - >Pbr028953.2[]	superfamily	277500	198	345	1.09863e-32	122.37	cl17171	PH-like superfamily	-	-	Premature stop codon	Pleckstrin homology-like domain; The PH-like family includes the PH domain, both the Shc-like and IRS-like PTB domains, the ran-binding domain, the EVH1 domain, a domain in neurobeachin and the third domain of FERM. All of these domains have a PH fold, but lack significant sequence similarity. They are generally involved in targeting to protein to the appropriate cellular location or interacting …
Q#130 - >Pbr028953.2[]	superfamily	261344	32	210	1.82216e-34	127.498	cl02563	PX_domain superfamily	-	-	Premature stop codon	The Phox Homology domain, a phosphoinositide binding module; The PX domain is a phosphoinositide (PI) binding module involved in targeting proteins to membranes. Proteins containing PX domains interact with PIs and have been implicated in highly diverse functions such as cell signaling, vesicular trafficking, protein sorting, lipid modification, cell polarity and division, activation of T and B c…
Q#134 - >Pbr030131.1[]	superfamily	252942	12	71	4.63536e-11	53.3796	cl09350	V-SNARE superfamily	-	-	Premature stop codon	Vesicle transport v-SNARE protein N-terminus; V-SNARE proteins are required for protein traffic between eukaryotic organelles. The v-SNAREs on transport vesicles interact with t-SNAREs on target membranes in order to facilitate this. This domain is the N-terminal half of the V-Snare proteins.
Q#135 - >Pbr030479.1[]	superfamily	272151	1	389	5.4607e-172	489.356	cl21731	DUF677 superfamily	-	-	Premature stop codon	Protein of unknown function (DUF677); This family consists of AT14A like proteins from Arabidopsis thaliana. At14a has a small domain that has sequence similarities to integrins from fungi, insects and humans. Transcripts of At14a are found in all Arabidopsis tissues and localizes partly to the plasma membrane.
Q#136 - >Pbr030555.2[]	superfamily	256562	193	455	1.2189e-84	262.367	cl13203	Slu7 superfamily	-	-	Premature stop codon	Pre-mRNA splicing Prp18-interacting factor; The spliceosome, an assembly of snRNAs (U1, U2, U4/U6, and U5) and proteins, catalyses the excision of introns from pre-mRNAs in two successive trans-esterification reactions. Step 2 depends upon integral spliceosome constituents such as U5 snRNA and Prp8 and non-spliceosomal proteins Prp16, Slu7, Prp18, and Prp22. ATP hydrolysis by the DEAH-box enzyme …
Q#137 - >Pbr030630.1[]	superfamily	265434	41	184	6.19668e-74	219.871	cl14616	Cyt_b561 superfamily	-	-	Premature stop codon	Eukaryotic cytochrome b(561); Cytochrome b(561) is a family of endosomal or secretory vesicle-specific electron transport proteins. They are integral membrane proteins that bind two heme groups non-covalently, and may have six alpha-helical trans-membrane segments. This is an exclusively eukaryotic family. Members of the prokaryotic cytochrome b561 family are not deemed homologous.
Q#138 - >Pbr030780.1[]	superfamily	263558	41	434	9.19839e-118	349.646	cl08270	Peptidase_S10 superfamily	-	-	Premature stop codon	Serine carboxypeptidase; Serine carboxypeptidase.
Q#139 - >Pbr031167.1[]	superfamily	271838	15	143	3.22414e-48	166.591	cl19114	RNAP_largest_subunit_N superfamily	C	-	Premature stop codon	Largest subunit of RNA polymerase (RNAP), N-terminal domain; This region represents the N-terminal domain of the largest subunit of RNA polymerase (RNAP). RNAP is a large multi-protein complex responsible for the synthesis of RNA. It is the principle enzyme of the transcription process, and is a final target in many regulatory pathways that control gene expression in all living cells. At least th…
Q#140 - >Pbr031290.1[]	superfamily	275515	45	197	3.02089e-50	172.076	cl00292	AANH_like superfamily	-	-	Premature stop codon	Adenine nucleotide alpha hydrolases superfamily including N type ATP PPases, ATP sulphurylases Universal Stress Response protein and electron transfer flavoprotein (ETF). The domain forms a apha/beta/apha fold which binds to Adenosine nucleotide.
Q#140 - >Pbr031290.1[]	superfamily	276297	540	802	5.48927e-79	256.046	cl21453	PKc_like superfamily	-	-	Premature stop codon	Protein Kinases, catalytic domain; The protein kinase superfamily is mainly composed of the catalytic domains of serine/threonine-specific and tyrosine-specific protein kinases. It also includes RIO kinases, which are atypical serine protein kinases, aminoglycoside phosphotransferases, and choline kinases. These proteins catalyze the transfer of the gamma-phosphoryl group from ATP to hydroxyl gro…
Q#140 - >Pbr031290.1[]	superfamily	276201	825	888	3.28712e-26	100.772	cl17238	RING superfamily	-	-	Premature stop codon	RING-finger (Really Interesting New Gene) domain, a specialized type of Zn-finger of 40 to 60 residues that binds two atoms of zinc; defined by the 'cross-brace' motif C-X2-C-X(9-39)-C-X(1-3)- H-X(2-3)-(N/C/H)-X2-C-X(4-48)C-X2-C; probably involved in mediating protein-protein interactions; identified in a proteins with a wide range of functions such as viral replication, signal transduction, and …
Q#141 - >Pbr031510.1[]	superfamily	277441	185	219	1.49481e-07	45.5239	cl03252	PPR superfamily	-	-	Premature stop codon	PPR repeat; This repeat has no known function. It is about 35 amino acids long and found in up to 18 copies in some proteins. This family appears to be greatly expanded in plants. This repeat occurs in PET309, which may be involved in RNA stabilisation. This domain occurs in crp1 that is involved in RNA processing. This repeat is associated with a predicted plant protein that has a domain organis…
Q#141 - >Pbr031510.1[]	superfamily	277441	100	133	0.000233491	36.6643	cl03252	PPR superfamily	-	-	Premature stop codon	PPR repeat; This repeat has no known function. It is about 35 amino acids long and found in up to 18 copies in some proteins. This family appears to be greatly expanded in plants. This repeat occurs in PET309, which may be involved in RNA stabilisation. This domain occurs in crp1 that is involved in RNA processing. This repeat is associated with a predicted plant protein that has a domain organis…
Q#141 - >Pbr031510.1[]	superfamily	277441	220	262	0.00484368	32.8123	cl03252	PPR superfamily	-	-	Premature stop codon	PPR repeat; This repeat has no known function. It is about 35 amino acids long and found in up to 18 copies in some proteins. This family appears to be greatly expanded in plants. This repeat occurs in PET309, which may be involved in RNA stabilisation. This domain occurs in crp1 that is involved in RNA processing. This repeat is associated with a predicted plant protein that has a domain organis…
Q#142 - >Pbr031954.1[]	superfamily	276328	155	253	2.12149e-34	119.822	cl21496	2OG-FeII_Oxy superfamily	-	-	Premature stop codon	2OG-Fe(II) oxygenase superfamily; This family contains members of the 2-oxoglutarate (2OG) and Fe(II)-dependent oxygenase superfamily. This family includes the C-terminal of prolyl 4-hydroxylase alpha subunit. The holoenzyme has the activity EC
Q#142 - >Pbr031954.1[]	superfamily	272092	5	96	9.53937e-22	86.9106	cl21672	DIOX_N superfamily	-	-	Premature stop codon	non-haem dioxygenase in morphine synthesis N-terminal; This is the highly conserved N-terminal region of proteins with 2-oxoglutarate/Fe(II)-dependent dioxygenase activity.
Q#143 - >Pbr032812.1[]	superfamily	249724	37	349	2.88517e-137	396.289	cl02828	Calreticulin superfamily	-	-	Premature stop codon	Calreticulin family; Calreticulin family.
Q#145 - >Pbr032930.1[]	superfamily	276297	3	120	1.99096e-61	195.488	cl21453	PKc_like superfamily	C	-	Premature stop codon	Protein Kinases, catalytic domain; The protein kinase superfamily is mainly composed of the catalytic domains of serine/threonine-specific and tyrosine-specific protein kinases. It also includes RIO kinases, which are atypical serine protein kinases, aminoglycoside phosphotransferases, and choline kinases. These proteins catalyze the transfer of the gamma-phosphoryl group from ATP to hydroxyl gro…
Q#146 - >Pbr032989.1[]	superfamily	277460	174	588	5.30863e-141	414.453	cl10013	Glycosyltransferase_GTB_type superfamily	-	-	Premature stop codon	Glycosyltransferases catalyze the transfer of sugar moieties from activated donor molecules to specific acceptor molecules, forming glycosidic bonds. The acceptor molecule can be a lipid, a protein, a heterocyclic compound, or another carbohydrate residue. The structures of the formed glycoconjugates are extremely diverse, reflecting a wide range of biological functions. The members of this famil…
Q#147 - >Pbr033632.1[]	superfamily	254451	116	363	2.73543e-31	116.485	cl06722	DUF1645 superfamily	-	-	Premature stop codon	Protein of unknown function (DUF1645); These sequences are derived from a number of hypothetical plant proteins. The region in question is approximately 270 amino acids long. Some members of this family are annotated as yeast pheromone receptor proteins AR781 but no literature was found to support this.
Q#151 - >Pbr034714.1[]	superfamily	271593	121	379	5.02851e-18	83.9236	cl02567	WD40 superfamily	-	-	Premature stop codon	WD40 domain, found in a number of eukaryotic proteins that cover a wide variety of functions including adaptor/regulatory modules in signal transduction, pre-mRNA processing and cytoskeleton assembly; typically contains a GH dipeptide 11-24 residues from its N-terminus and the WD dipeptide at its C-terminus and is 40 residues long, hence the name WD40; between GH and WD lies a conserved core; ser…
Q#151 - >Pbr034714.1[]	superfamily	271593	697	776	4.51024e-10	60.0412	cl02567	WD40 superfamily	NC	-	Premature stop codon	WD40 domain, found in a number of eukaryotic proteins that cover a wide variety of functions including adaptor/regulatory modules in signal transduction, pre-mRNA processing and cytoskeleton assembly; typically contains a GH dipeptide 11-24 residues from its N-terminus and the WD dipeptide at its C-terminus and is 40 residues long, hence the name WD40; between GH and WD lies a conserved core; ser…
Q#152 - >Pbr035154.1[]	superfamily	277441	473	504	1.53815e-08	49.2701	cl03252	PPR superfamily	-	-	Premature stop codon	PPR repeat; This repeat has no known function. It is about 35 amino acids long and found in up to 18 copies in some proteins. This family appears to be greatly expanded in plants. This repeat occurs in PET309, which may be involved in RNA stabilisation. This domain occurs in crp1 that is involved in RNA processing. This repeat is associated with a predicted plant protein that has a domain organis…
Q#152 - >Pbr035154.1[]	superfamily	277441	445	478	2.61832e-07	45.9091	cl03252	PPR superfamily	-	-	Premature stop codon	PPR repeat; This repeat has no known function. It is about 35 amino acids long and found in up to 18 copies in some proteins. This family appears to be greatly expanded in plants. This repeat occurs in PET309, which may be involved in RNA stabilisation. This domain occurs in crp1 that is involved in RNA processing. This repeat is associated with a predicted plant protein that has a domain organis…
Q#152 - >Pbr035154.1[]	superfamily	277441	403	435	4.92977e-07	45.0329	cl03252	PPR superfamily	-	-	Premature stop codon	PPR repeat; This repeat has no known function. It is about 35 amino acids long and found in up to 18 copies in some proteins. This family appears to be greatly expanded in plants. This repeat occurs in PET309, which may be involved in RNA stabilisation. This domain occurs in crp1 that is involved in RNA processing. This repeat is associated with a predicted plant protein that has a domain organis…
Q#152 - >Pbr035154.1[]	superfamily	277441	375	409	3.03819e-06	42.8275	cl03252	PPR superfamily	-	-	Premature stop codon	PPR repeat; This repeat has no known function. It is about 35 amino acids long and found in up to 18 copies in some proteins. This family appears to be greatly expanded in plants. This repeat occurs in PET309, which may be involved in RNA stabilisation. This domain occurs in crp1 that is involved in RNA processing. This repeat is associated with a predicted plant protein that has a domain organis…
Q#152 - >Pbr035154.1[]	superfamily	277441	340	374	0.000191694	37.8199	cl03252	PPR superfamily	-	-	Premature stop codon	PPR repeat; This repeat has no known function. It is about 35 amino acids long and found in up to 18 copies in some proteins. This family appears to be greatly expanded in plants. This repeat occurs in PET309, which may be involved in RNA stabilisation. This domain occurs in crp1 that is involved in RNA processing. This repeat is associated with a predicted plant protein that has a domain organis…
Q#152 - >Pbr035154.1[]	superfamily	277441	515	548	0.000554614	36.2791	cl03252	PPR superfamily	-	-	Premature stop codon	PPR repeat; This repeat has no known function. It is about 35 amino acids long and found in up to 18 copies in some proteins. This family appears to be greatly expanded in plants. This repeat occurs in PET309, which may be involved in RNA stabilisation. This domain occurs in crp1 that is involved in RNA processing. This repeat is associated with a predicted plant protein that has a domain organis…
Q#152 - >Pbr035154.1[]	superfamily	277441	306	338	0.000565637	36.2791	cl03252	PPR superfamily	-	-	Premature stop codon	PPR repeat; This repeat has no known function. It is about 35 amino acids long and found in up to 18 copies in some proteins. This family appears to be greatly expanded in plants. This repeat occurs in PET309, which may be involved in RNA stabilisation. This domain occurs in crp1 that is involved in RNA processing. This repeat is associated with a predicted plant protein that has a domain organis…
Q#154 - >Pbr035401.1[]	superfamily	191828	205	224	0.00901894	32.3327	cl06661	LRR_3 superfamily	-	-	Premature stop codon	Leucine Rich Repeat; This Pfam entry includes some LRRs that fail to be detected by the pfam00560 model.
Q#156 - >Pbr036001.1[]	superfamily	115393	59	188	2.71397e-42	141.745	cl05998	Pescadillo_N superfamily	C	-	Premature stop codon	Pescadillo N-terminus; This family represents the N-terminal region of Pescadillo. Pescadillo protein localizes to distinct substructures of the interphase nucleus including nucleoli, the site of ribosome biogenesis. During mitosis pescadillo closely associates with the periphery of metaphase chromosomes and by late anaphase is associated with nucleolus-derived foci and prenucleolar bodies. Blast…
Q#157 - >Pbr036123.3[]	superfamily	254489	2	156	2.45457e-72	224.906	cl06775	Calmodulin_bind superfamily	N	-	Premature stop codon	Calmodulin binding protein-like; The members of this family are putative or actual calmodulin binding proteins expressed by various plant species. Some members are known to be involved in the induction of plant defence responses. However, their precise function in this regards is as yet unknown.
Q#158 - >Pbr036282.1[]	superfamily	275769	714	869	3.86367e-19	82.8166	cl02529	ANK superfamily	-	-	Premature stop codon	ankyrin repeats; ankyrin repeats mediate protein-protein interactions in very diverse families of proteins. The number of ANK repeats in a protein can range from 2 to over 20 (ankyrins, for example). ANK repeats may occur in combinations with other types of domains. The structural repeat unit contains two antiparallel helices and a beta-hairpin, repeats are stacked in a superhelical arrangement; …
Q#158 - >Pbr036282.1[]	superfamily	275769	139	276	3.44907e-07	48.5338	cl02529	ANK superfamily	-	-	Premature stop codon	ankyrin repeats; ankyrin repeats mediate protein-protein interactions in very diverse families of proteins. The number of ANK repeats in a protein can range from 2 to over 20 (ankyrins, for example). ANK repeats may occur in combinations with other types of domains. The structural repeat unit contains two antiparallel helices and a beta-hairpin, repeats are stacked in a superhelical arrangement; …
Q#158 - >Pbr036282.1[]	superfamily	275769	547	636	2.67295e-06	46.2226	cl02529	ANK superfamily	-	-	Premature stop codon	ankyrin repeats; ankyrin repeats mediate protein-protein interactions in very diverse families of proteins. The number of ANK repeats in a protein can range from 2 to over 20 (ankyrins, for example). ANK repeats may occur in combinations with other types of domains. The structural repeat unit contains two antiparallel helices and a beta-hairpin, repeats are stacked in a superhelical arrangement; …
Q#158 - >Pbr036282.1[]	superfamily	275620	301	350	8.18918e-15	69.4351	cl00532	Urease_gamma superfamily	-	-	Premature stop codon	Urease gamma-subunit; Urease is a nickel-dependent metalloenzyme that catalyzes the hydrolysis of urea to form ammonia and carbon dioxide. Nickel-dependent ureases are found in bacteria, archaea, fungi and plants. Their primary role is to allow the use of external and internally-generated urea as a nitrogen source. The enzyme consists of three subunits, alpha, beta and gamma, which can exist as s…
Q#158 - >Pbr036282.1[]	superfamily	260483	378	418	4.65471e-09	53.1709	cl00533	Urease_beta superfamily	N	-	Premature stop codon	Urease beta-subunit; Urease is a nickel-dependent metalloenzyme that catalyzes the hydrolysis of urea to form ammonia and carbon dioxide. Nickel-dependent ureases are found in bacteria, archaea, fungi and plants. Their primary role is to allow the use of external and internally-generated urea as a nitrogen source. The enzyme consists of three subunits, alpha, beta and gamma, which can exist as se…
Q#159 - >Pbr036411.1[]	superfamily	271849	23	189	8.28294e-07	48.2365	cl19250	Sulfate_transp superfamily	N	-	Premature stop codon	Sulfate transporter family; Mutations in human SLC26A2 lead to several human diseases.
Q#161 - >Pbr036932.1[]	superfamily	271901	9	133	1.72223e-31	116.025	cl21481	Pyruvate_Kinase superfamily	C	-	Premature stop codon	Pyruvate kinase (PK)
Q#163 - >Pbr037266.1[]	superfamily	262145	55	269	3.93743e-17	76.6614	cl04410	DFP superfamily	-	-	Premature stop codon	DNA / pantothenate metabolizm flavoprotein; The DNA/pantothenate metabolizm flavoprotein (EC
Q#164 - >Pbr037914.1[]	superfamily	251810	13	78	1.31311e-13	59.6451	cl03943	Yippee-Mis18 superfamily	N	-	Premature stop codon	Yippee zinc-binding/DNA-binding /Mis18, centromere assembly; This family includes both Yippee-type proteins and Mis18 kinetochore proteins. Yippee are putative zinc-binding/DNA-binding proteins. Mis18 are proteins involved in the priming of centromeres for recruiting CENP-A. Mis18-alpha and beta form part of a small complex with Mis18-binding protein. Mis18-alpha is found to interact with DNA de-…
Q#165 - >Pbr038123.1[]	superfamily	271838	16	854	0	1502.43	cl19114	RNAP_largest_subunit_N superfamily	-	-	Premature stop codon	Largest subunit of RNA polymerase (RNAP), N-terminal domain; This region represents the N-terminal domain of the largest subunit of RNA polymerase (RNAP). RNAP is a large multi-protein complex responsible for the synthesis of RNA. It is the principle enzyme of the transcription process, and is a final target in many regulatory pathways that control gene expression in all living cells. At least th…
Q#165 - >Pbr038123.1[]	superfamily	277468	1037	1449	0	784.086	cl11429	RNAP_largest_subunit_C superfamily	-	-	Premature stop codon	Largest subunit of RNA polymerase (RNAP), C-terminal domain; RNA polymerase (RNAP) is a large multi-subunit complex responsible for the synthesis of RNA. It is the principal enzyme of the transcription process, and is the final target in many regulatory pathways that control gene expression in all living cells. At least three distinct RNAP complexes are found in eukaryotic nuclei, RNAP I, RNAP II…
Q#165 - >Pbr038123.1[]	superfamily	252929	874	1058	2.94725e-91	292.468	cl04878	RNA_pol_Rpb1_6 superfamily	-	-	Premature stop codon	RNA polymerase Rpb1, domain 6; RNA polymerases catalyse the DNA dependent polymerization of RNA. Prokaryotes contain a single RNA polymerase compared to three in eukaryotes (not including mitochondrial. and chloroplast polymerases). This domain, domain 6, represents a mobile module of the RNA polymerase. Domain 6 forms part of the shelf module. This family appears to be specific to the largest su…
Q#165 - >Pbr038123.1[]	superfamily	113760	1548	1561	3.64134e-05	40.76	cl15902	RNA_pol_Rpb1_R superfamily	-	-	Premature stop codon	RNA polymerase Rpb1 C-terminal repeat; The repetitive C-terminal domain (CTD) of Rpb1 (RNA polymerase Pol II) plays a critical role in the regulation of gene expression. The activity of the CTD is dependent on its state of phosphorylation.
Q#165 - >Pbr038123.1[]	superfamily	113760	1562	1575	0.000143019	39.2192	cl15902	RNA_pol_Rpb1_R superfamily	-	-	Premature stop codon	RNA polymerase Rpb1 C-terminal repeat; The repetitive C-terminal domain (CTD) of Rpb1 (RNA polymerase Pol II) plays a critical role in the regulation of gene expression. The activity of the CTD is dependent on its state of phosphorylation.
Q#165 - >Pbr038123.1[]	superfamily	113760	1618	1630	0.000731668	36.908	cl15902	RNA_pol_Rpb1_R superfamily	-	-	Premature stop codon	RNA polymerase Rpb1 C-terminal repeat; The repetitive C-terminal domain (CTD) of Rpb1 (RNA polymerase Pol II) plays a critical role in the regulation of gene expression. The activity of the CTD is dependent on its state of phosphorylation.
Q#167 - >Pbr038313.1[]	superfamily	238064	30	265	4.88365e-07	50.817	cl23707	LRR_RI superfamily	-	-	Premature stop codon	Leucine-rich repeats (LRRs), ribonuclease inhibitor (RI)-like subfamily. LRRs are 20-29 residue sequence motifs present in many proteins that participate in protein-protein interactions and have different functions and cellular locations. LRRs correspond to structural units consisting of a beta strand (LxxLxLxxN/CxL conserved pattern) and an alpha helix. This alignment contains 12 strands corresp…
Q#170 - >Pbr039360.1[]	superfamily	275812	1	137	1.64445e-20	80.5205	cl04571	MARVEL superfamily	-	-	Premature stop codon	Membrane-associating domain; MARVEL domain-containing proteins are often found in lipid-associating proteins - such as Occludin and MAL family proteins. It may be part of the machinery of membrane apposition events, such as transport vesicle biogenesis.
Q#171 - >Pbr039985.1[]	superfamily	263334	704	1026	9.90015e-142	426.788	cl07396	CRM1_C superfamily	-	-	Premature stop codon	CRM1 C terminal; CRM1 (also known as Exportin1) mediates the nuclear export of proteins bearing a leucine-rich nuclear export signal (NES). CRM1 forms a complex with the NES containing protein and the small GTPase Ran. This region forms an alpha helical structure formed by six helical hairpin motifs that are structurally similar to the HEAT repeat, but share little sequence similarity to the HEAT…
Q#171 - >Pbr039985.1[]	superfamily	254770	116	260	1.52357e-46	162.017	cl07129	Xpo1 superfamily	-	-	Premature stop codon	Exportin 1-like protein; The sequences featured in this family are similar to a region close to the N-terminus of yeast exportin 1 (Xpo1, Crm1). This region is found just C-terminal to an importin-beta N-terminal domain (pfam03810) in many members of this family. Exportin 1 is a nuclear export receptor that interacts with leucine-rich nuclear export signal (NES) sequences, and Ran-GTP, and is inv…
Q#171 - >Pbr039985.1[]	superfamily	262079	39	105	2.35413e-14	67.2685	cl04271	IBN_N superfamily	-	-	Premature stop codon	Importin-beta N-terminal domain; Importin-beta N-terminal domain.
Q#172 - >Pbr040050.1[]	superfamily	271593	178	379	3.8467e-18	82.768	cl02567	WD40 superfamily	N	-	Premature stop codon	WD40 domain, found in a number of eukaryotic proteins that cover a wide variety of functions including adaptor/regulatory modules in signal transduction, pre-mRNA processing and cytoskeleton assembly; typically contains a GH dipeptide 11-24 residues from its N-terminus and the WD dipeptide at its C-terminus and is 40 residues long, hence the name WD40; between GH and WD lies a conserved core; ser…
Q#173 - >Pbr040061.1[]	superfamily	276332	5	83	1.85166e-25	90.4587	cl21508	Ribosomal_P1_P2_L12p superfamily	C	-	Premature stop codon	Ribosomal protein P1, P2, and L12p. Ribosomal proteins P1 and P2 are the eukaryotic proteins that are functionally equivalent to bacterial L7/L12. L12p is the archaeal homolog. Unlike other ribosomal proteins, the archaeal L12p and eukaryotic P1 and P2 do not share sequence similarity with their bacterial counterparts. They are part of the ribosomal stalk (called the L7/L12 stalk in bacteria), al…
Q#174 - >Pbr040357.1[]	superfamily	262595	79	111	3.67166e-10	52.1138	cl05618	tify superfamily	-	-	Premature stop codon	tify domain; This short possible domain is found in a variety of plant transcription factors that contain GATA domains as well as other motifs. Although previously known as the Zim domain this is now called the tify domain after its most conserved amino acids. TIFY proteins can be further classified into two groups depending on the presence (group I) or absence (group II) of a C2C2-GATA domain. F…
Q#174 - >Pbr040357.1[]	superfamily	117965	156	181	1.42345e-09	50.292	cl09667	CCT_2 superfamily	-	-	Premature stop codon	Divergent CCT motif; This short motif is found in a number of plant proteins. It appears to be related to the N-terminal half of the CCT motif. The CCT motif is about 45 amino acids long and contains a putative nuclear localisation signal within the second half of the CCT motif.
Q#176 - >Pbr040744.1[]	superfamily	254415	549	614	9.15063e-08	52.6894	cl06685	LETM1 superfamily	C	-	Premature stop codon	LETM1-like protein; Members of this family are inner mitochondrial membrane proteins which play a role in potassium and hydrogen ion exchange. Deletion of LETM1 is thought to be involved in the development of Wolf-Hirschhorn syndrome in humans.
Q#176 - >Pbr040744.1[]	superfamily	277441	280	310	8.71581e-07	44.3669	cl03252	PPR superfamily	-	-	Premature stop codon	PPR repeat; This repeat has no known function. It is about 35 amino acids long and found in up to 18 copies in some proteins. This family appears to be greatly expanded in plants. This repeat occurs in PET309, which may be involved in RNA stabilisation. This domain occurs in crp1 that is involved in RNA processing. This repeat is associated with a predicted plant protein that has a domain organis…
Q#176 - >Pbr040744.1[]	superfamily	277441	218	248	2.15278e-05	40.5149	cl03252	PPR superfamily	-	-	Premature stop codon	PPR repeat; This repeat has no known function. It is about 35 amino acids long and found in up to 18 copies in some proteins. This family appears to be greatly expanded in plants. This repeat occurs in PET309, which may be involved in RNA stabilisation. This domain occurs in crp1 that is involved in RNA processing. This repeat is associated with a predicted plant protein that has a domain organis…
Q#176 - >Pbr040744.1[]	superfamily	277441	382	416	0.000117191	38.5903	cl03252	PPR superfamily	-	-	Premature stop codon	PPR repeat; This repeat has no known function. It is about 35 amino acids long and found in up to 18 copies in some proteins. This family appears to be greatly expanded in plants. This repeat occurs in PET309, which may be involved in RNA stabilisation. This domain occurs in crp1 that is involved in RNA processing. This repeat is associated with a predicted plant protein that has a domain organis…
Q#176 - >Pbr040744.1[]	superfamily	277441	247	272	0.000208167	37.7141	cl03252	PPR superfamily	-	-	Premature stop codon	PPR repeat; This repeat has no known function. It is about 35 amino acids long and found in up to 18 copies in some proteins. This family appears to be greatly expanded in plants. This repeat occurs in PET309, which may be involved in RNA stabilisation. This domain occurs in crp1 that is involved in RNA processing. This repeat is associated with a predicted plant protein that has a domain organis…
Q#176 - >Pbr040744.1[]	superfamily	277441	187	216	0.000683477	36.2777	cl03252	PPR superfamily	-	-	Premature stop codon	PPR repeat; This repeat has no known function. It is about 35 amino acids long and found in up to 18 copies in some proteins. This family appears to be greatly expanded in plants. This repeat occurs in PET309, which may be involved in RNA stabilisation. This domain occurs in crp1 that is involved in RNA processing. This repeat is associated with a predicted plant protein that has a domain organis…
Q#178 - >Pbr041062.1[]	superfamily	275616	131	204	4.89637e-14	64.8358	cl00519	Oligomerization superfamily	C	-	Premature stop codon	Oligomerization domain; In yeasts, this domain is required for the oligomerization of ATP synthase subunit 9 into a ring structure.
Q#180 - >Pbr041861.1[]	superfamily	271593	135	401	6.77892e-20	88.1608	cl02567	WD40 superfamily	-	-	Premature stop codon	WD40 domain, found in a number of eukaryotic proteins that cover a wide variety of functions including adaptor/regulatory modules in signal transduction, pre-mRNA processing and cytoskeleton assembly; typically contains a GH dipeptide 11-24 residues from its N-terminus and the WD dipeptide at its C-terminus and is 40 residues long, hence the name WD40; between GH and WD lies a conserved core; ser…
Q#180 - >Pbr041861.1[]	superfamily	261329	41	74	2.1345e-05	40.188	cl02535	F-box superfamily	N	-	Premature stop codon	F-box domain; This domain is approximately 50 amino acids long, and is usually found in the N-terminal half of a variety of proteins. Two motifs that are commonly found associated with the F-box domain are the leucine rich repeats (LRRs; pfam00560 and pfam07723) and the WD repeat (pfam00400). The F-box domain has a role in mediating protein-protein interactions in a variety of contexts, such as p…
Q#181 - >Pbr041920.2[]	superfamily	276201	99	147	1.14455e-11	57.3038	cl17238	RING superfamily	-	-	Premature stop codon	RING-finger (Really Interesting New Gene) domain, a specialized type of Zn-finger of 40 to 60 residues that binds two atoms of zinc; defined by the 'cross-brace' motif C-X2-C-X(9-39)-C-X(1-3)- H-X(2-3)-(N/C/H)-X2-C-X(4-48)C-X2-C; probably involved in mediating protein-protein interactions; identified in a proteins with a wide range of functions such as viral replication, signal transduction, and …
Q#183 - >Pbr041965.1[]	superfamily	271989	77	133	3.64473e-24	86.6465	cl21569	Ribosomal_S30 superfamily	-	-	Premature stop codon	Ribosomal protein S30; Ribosomal protein S30.
Q#183 - >Pbr041965.1[]	superfamily	276297	24	92	0.00900516	33.3303	cl21453	PKc_like superfamily	C	-	Premature stop codon	Protein Kinases, catalytic domain; The protein kinase superfamily is mainly composed of the catalytic domains of serine/threonine-specific and tyrosine-specific protein kinases. It also includes RIO kinases, which are atypical serine protein kinases, aminoglycoside phosphotransferases, and choline kinases. These proteins catalyze the transfer of the gamma-phosphoryl group from ATP to hydroxyl gro…
Q#184 - >Pbr042130.1[]	superfamily	187754	70	107	0.00941169	33.84	cl23706	AMN1 superfamily	NC	-	Premature stop codon	Antagonist of mitotic exit network protein 1; Amn1 has been functionally characterized in Saccharomyces cerevisiae as a component of the Antagonist of MEN pathway (AMEN). The AMEN network is activated by MEN (mitotic exit network) via an active Cdc14, and in turn switches off MEN. Amn1 constitutes one of the alternative mechanisms by which MEN may be disrupted. Specifically, Amn1 binds Tem1 (Term…
Q#185 - >Pbr042212.1[]	superfamily	277661	1	67	4.46384e-19	73.1076	cl22946	Auxin_inducible superfamily	C	-	Premature stop codon	Auxin responsive protein; This family consists of the protein products of the ARG7 auxin responsive genes family none of which have any identified functional role.
Q#187 - >Pbr042511.1[]	superfamily	251669	121	215	0.00160453	36.6237	cl03830	Transposase_24 superfamily	C	-	Premature stop codon	Plant transposase (Ptta/En/Spm family); Transposase proteins are necessary for efficient DNA transposition. This family includes various plant transposases from the Ptta and En/Spm families.
Q#188 - >Pbr042673.1[]	superfamily	276297	308	575	3.26969e-97	297.262	cl21453	PKc_like superfamily	-	-	Premature stop codon	Protein Kinases, catalytic domain; The protein kinase superfamily is mainly composed of the catalytic domains of serine/threonine-specific and tyrosine-specific protein kinases. It also includes RIO kinases, which are atypical serine protein kinases, aminoglycoside phosphotransferases, and choline kinases. These proteins catalyze the transfer of the gamma-phosphoryl group from ATP to hydroxyl gro…
Q#188 - >Pbr042673.1[]	superfamily	256574	3	154	6.04161e-12	62.6997	cl13212	Malectin superfamily	C	-	Premature stop codon	Di-glucose binding within endoplasmic reticulum; Malectin is a membrane-anchored protein of the endoplasmic reticulum that recognizes and binds Glc2-N-glycan. It carries a signal peptide from residues 1-26, a C-terminal transmembrane helix from residues 255-274, and a highly conserved central part of approximately 190 residues followed by an acidic, glutamate-rich region. Carbohydrate-binding is …

## Sheet: Table S3
Table S3 Primers for genes application in RT-PCR validation
Gene	Forward primer 5'-3'	Reverse primer 5'-3'
Pbr025576.1	ACTCCTATTCATCGTGCTGCTG	ACTCCTATTCATCGTGCTGCTG
Pbr002476.1	TGGTGACGGAATCAATGACTCT	TGGTGACGGAATCAATGACTCT
Pbr009725.1	TGTTTCAAGTGTTCAAGGAGGC	TGTTTCAAGTGTTCAAGGAGGC
Pbr002025.1	GTTTTGCGGGATGCTGATAAG	GTTTTGCGGGATGCTGATAAG
